# Supplementary material for: Fungi of the Murine Gut: Episodic Variation and Proliferation during Antibiotic Treatment
Source: PLoS One. 2013 Aug 19;8(8):e71806. doi: 10.1371/journal.pone.0071806 (PMC3747063; doi:10.1371/journal.pone.0071806)
Supplement: Table S1 — Bacterial lineages detected in this study and statistical analysis of longitudinal changes. Each time course was separated into intervals, and species abundance was compared between the time intervals indicated in the column headings. Mean values were compared for each lineage using the Friedman test (non-parametric with repeated measures). P-values that survived Bonferroni correction are highlighted and bolded. Intervals were compared as follows: -Baseline: Comparison between groups among baseline time points. -Early ABX vs Control: The first two abx timepoints samples are compared to Control samples from the same time point. -Late ABX vs Control: All time points after the first two abx days when ABXShortTerm are still receiving abx. Control and abx treated samples are compared. -Recovery vs Control: All time points after abx were stopped for the ABXShortTerm group. Control and ABXShortTerm are compared. -Last Day Recovery vs Control: The last day of the study only. Control and ABXShortTerm are compared. -Early ABX vs Late ABX: The first two abx time points are compared to later (days 6–15) abx time points. ABXShorterm and ABXContinuous are lumped in together. (XLSX) [file pone.0071806.s007.xlsx]

## Sheet: Raw_p_values_Bacterial_Species
		Baseline		Early ABX vs Control		Late ABX vs Control		Recovery vs Control		Last Day Recovery vs Control		Early ABX vs Late ABX
Bacteria; Firmicutes; Clostridia; Clostridiales; Ruminococcaceae	Baseline	0.842255	Early ABX vs Control	1.38027e-08	Late ABX vs Control	7.1025e-16	Recovery vs Control	0.403224	Last Day Recovery vs Control	0.403224	Early ABX vs Late ABX	0.0092079
Bacteria; Firmicutes; Clostridia; Clostridiales	Baseline	0.280354	Early ABX vs Control	3.05249e-07	Late ABX vs Control	1.53891e-16	Recovery vs Control	0.000461904	Last Day Recovery vs Control	0.000461904	Early ABX vs Late ABX	0.0323242
Bacteria; Firmicutes; Clostridia; Clostridiales; Ruminococcaceae; Faecalibacterium	Baseline	1	Early ABX vs Control	1	Late ABX vs Control	1	Recovery vs Control	1	Last Day Recovery vs Control	1	Early ABX vs Late ABX	1
Bacteria; Actinobacteria; Actinobacteria; Actinomycetales; Pseudonocardiaceae; Thermobispora	Baseline	1	Early ABX vs Control	1	Late ABX vs Control	1	Recovery vs Control	1	Last Day Recovery vs Control	1	Early ABX vs Late ABX	1
Bacteria; Firmicutes; Clostridia; Clostridiales; Ruminococcaceae; Clostridium III	Baseline	1	Early ABX vs Control	1	Late ABX vs Control	0.016512	Recovery vs Control	1	Last Day Recovery vs Control	1	Early ABX vs Late ABX	0.0678892
Bacteria; Firmicutes; Clostridia; Clostridiales; Lachnospiraceae	Baseline	0.693251	Early ABX vs Control	2.75104e-08	Late ABX vs Control	9.7824e-15	Recovery vs Control	0.000288762	Last Day Recovery vs Control	0.000288762	Early ABX vs Late ABX	0.23163
Bacteria; Firmicutes	Baseline	0.309317	Early ABX vs Control	3.63557e-07	Late ABX vs Control	2.61906e-17	Recovery vs Control	0.402846	Last Day Recovery vs Control	0.402846	Early ABX vs Late ABX	0.0026998
Bacteria; Firmicutes; Erysipelotrichia; Erysipelotrichales; Erysipelotrichaceae; Clostridium XVIII	Baseline	0.290003	Early ABX vs Control	0.000394768	Late ABX vs Control	2.0955e-06	Recovery vs Control	3.09656e-05	Last Day Recovery vs Control	3.09656e-05	Early ABX vs Late ABX	0.317311
Bacteria; Actinobacteria; Actinobacteria; Actinomycetales; Microbacteriaceae; Microbacterium	Baseline	1	Early ABX vs Control	1	Late ABX vs Control	0.014203	Recovery vs Control	1	Last Day Recovery vs Control	1	Early ABX vs Late ABX	0.0952928
Bacteria; Firmicutes; Clostridia; Clostridiales; Lachnospiraceae; Roseburia	Baseline	0.645649	Early ABX vs Control	0.0262904	Late ABX vs Control	4.2054e-08	Recovery vs Control	0.0315568	Last Day Recovery vs Control	0.0315568	Early ABX vs Late ABX	1
Bacteria; Firmicutes; Clostridia	Baseline	0.260696	Early ABX vs Control	0.000385481	Late ABX vs Control	0.00288615	Recovery vs Control	0.000480321	Last Day Recovery vs Control	0.000480321	Early ABX vs Late ABX	0.414216
Bacteria; Actinobacteria; Actinobacteria; Actinomycetales; Propionibacteriaceae; Propionibacterium	Baseline	1	Early ABX vs Control	1	Late ABX vs Control	0.231998	Recovery vs Control	1	Last Day Recovery vs Control	1	Early ABX vs Late ABX	0.414216
Bacteria; Firmicutes; Bacilli; Lactobacillales	Baseline	0.243034	Early ABX vs Control	0.212317	Late ABX vs Control	0.124404	Recovery vs Control	0.435574	Last Day Recovery vs Control	0.435574	Early ABX vs Late ABX	1
Bacteria; Firmicutes; Clostridia; Clostridiales; Peptostreptococcaceae	Baseline	0.286183	Early ABX vs Control	1	Late ABX vs Control	0.294266	Recovery vs Control	0.925326	Last Day Recovery vs Control	0.925326	Early ABX vs Late ABX	1
Bacteria; Firmicutes; Bacilli; Lactobacillales; Lactobacillaceae; Lactobacillus	Baseline	0.0766757	Early ABX vs Control	0.559973	Late ABX vs Control	1.52902e-14	Recovery vs Control	0.506838	Last Day Recovery vs Control	0.506838	Early ABX vs Late ABX	4.38172e-07
Bacteria	Baseline	0.550029	Early ABX vs Control	4.47146e-08	Late ABX vs Control	6.07252e-17	Recovery vs Control	0.000281224	Last Day Recovery vs Control	0.000281224	Early ABX vs Late ABX	0.119402
Bacteria; Firmicutes; Erysipelotrichia; Erysipelotrichales; Erysipelotrichaceae; Turicibacter	Baseline	0.291094	Early ABX vs Control	0.105921	Late ABX vs Control	1.87634e-09	Recovery vs Control	0.00164892	Last Day Recovery vs Control	0.00164892	Early ABX vs Late ABX	7.76628e-06
Bacteria; Firmicutes; Clostridia; Clostridiales; Lachnospiraceae; Lachnospiracea_incertae_sedis	Baseline	0.182684	Early ABX vs Control	0.0750224	Late ABX vs Control	0.438578	Recovery vs Control	0.128147	Last Day Recovery vs Control	0.128147	Early ABX vs Late ABX	0.414216
Bacteria; Firmicutes; Clostridia; Clostridiales; Lachnospiraceae; Marvinbryantia	Baseline	0.00591971	Early ABX vs Control	5.07389e-08	Late ABX vs Control	6.24057e-09	Recovery vs Control	0.87278	Last Day Recovery vs Control	0.87278	Early ABX vs Late ABX	1
Bacteria; Actinobacteria; Actinobacteria; Actinomycetales; Microbacteriaceae; Leifsonia	Baseline	1	Early ABX vs Control	1	Late ABX vs Control	0.340356	Recovery vs Control	1	Last Day Recovery vs Control	1	Early ABX vs Late ABX	0.563703
Bacteria; Firmicutes; Bacilli; Lactobacillales; Streptococcaceae; Lactococcus	Baseline	0.649621	Early ABX vs Control	4.04205e-08	Late ABX vs Control	1.29318e-14	Recovery vs Control	0.0209558	Last Day Recovery vs Control	0.0209558	Early ABX vs Late ABX	0.064224
Bacteria; Proteobacteria; Alphaproteobacteria; Sphingomonadales; Sphingomonadaceae	Baseline	1	Early ABX vs Control	1	Late ABX vs Control	0.102266	Recovery vs Control	1	Last Day Recovery vs Control	1	Early ABX vs Late ABX	0.196706
Bacteria; Firmicutes; Clostridia; Clostridiales; Ruminococcaceae; Oscillibacter	Baseline	0.957832	Early ABX vs Control	4.45617e-10	Late ABX vs Control	6.56748e-18	Recovery vs Control	2.91297e-05	Last Day Recovery vs Control	2.91297e-05	Early ABX vs Late ABX	0.414216
Bacteria; Firmicutes; Bacilli; Bacillales; Staphylococcaceae; Staphylococcus	Baseline	1	Early ABX vs Control	0.0140007	Late ABX vs Control	0.177463	Recovery vs Control	0.343243	Last Day Recovery vs Control	0.343243	Early ABX vs Late ABX	0.0468265
Bacteria; Proteobacteria; Alphaproteobacteria; Rhizobiales; Phyllobacteriaceae	Baseline	1	Early ABX vs Control	1	Late ABX vs Control	0.0787578	Recovery vs Control	1	Last Day Recovery vs Control	1	Early ABX vs Late ABX	0.148915
Bacteria; Actinobacteria; Actinobacteria; Coriobacteriales; Coriobacteriaceae	Baseline	0.807993	Early ABX vs Control	0.151307	Late ABX vs Control	0.0242259	Recovery vs Control	0.045861	Last Day Recovery vs Control	0.045861	Early ABX vs Late ABX	0.000181197
Bacteria; Proteobacteria; Gammaproteobacteria; Enterobacteriales; Enterobacteriaceae	Baseline	1	Early ABX vs Control	1	Late ABX vs Control	0.196706	Recovery vs Control	3.99815e-06	Last Day Recovery vs Control	3.99815e-06	Early ABX vs Late ABX	1
Bacteria; Firmicutes; Bacilli; Bacillales; Paenibacillaceae 1; Brevibacillus	Baseline	1	Early ABX vs Control	1	Late ABX vs Control	0.276623	Recovery vs Control	1	Last Day Recovery vs Control	1	Early ABX vs Late ABX	0.248213
Bacteria; Bacteroidetes	Baseline	0.304985	Early ABX vs Control	4.15542e-09	Late ABX vs Control	2.03539e-16	Recovery vs Control	0.00758481	Last Day Recovery vs Control	0.00758481	Early ABX vs Late ABX	0.796585
Bacteria; Firmicutes; Clostridia; Clostridiales; Ruminococcaceae; Pseudoflavonifractor	Baseline	0.668857	Early ABX vs Control	0.332183	Late ABX vs Control	0.0276392	Recovery vs Control	0.421469	Last Day Recovery vs Control	0.421469	Early ABX vs Late ABX	0.220671
Bacteria; Firmicutes; Clostridia; Clostridiales; Peptostreptococcaceae; Clostridium XI	Baseline	0.0875527	Early ABX vs Control	0.324397	Late ABX vs Control	0.0568447	Recovery vs Control	1.49914e-05	Last Day Recovery vs Control	1.49914e-05	Early ABX vs Late ABX	5.94344e-06
Bacteria; Actinobacteria; Actinobacteria; Actinomycetales; Promicromonosporaceae; Cellulosimicrobium	Baseline	1	Early ABX vs Control	1	Late ABX vs Control	0.443102	Recovery vs Control	1	Last Day Recovery vs Control	1	Early ABX vs Late ABX	0.4795
Bacteria; Firmicutes; Bacilli; Bacillales; Paenibacillaceae 1; Paenibacillus	Baseline	1	Early ABX vs Control	0.432768	Late ABX vs Control	0.000165878	Recovery vs Control	0.00739713	Last Day Recovery vs Control	0.00739713	Early ABX vs Late ABX	0.00945353
Bacteria; Firmicutes; Negativicutes; Selenomonadales; Acidaminococcaceae	Baseline	1	Early ABX vs Control	1	Late ABX vs Control	0.438578	Recovery vs Control	1	Last Day Recovery vs Control	1	Early ABX vs Late ABX	0.414216
Bacteria; Actinobacteria; Actinobacteria; Coriobacteriales; Coriobacteriaceae; Collinsella	Baseline	1	Early ABX vs Control	1	Late ABX vs Control	0.438578	Recovery vs Control	1	Last Day Recovery vs Control	1	Early ABX vs Late ABX	0.414216
Bacteria; Firmicutes; Bacilli; Lactobacillales; Carnobacteriaceae; Atopostipes	Baseline	1	Early ABX vs Control	0.432768	Late ABX vs Control	1	Recovery vs Control	1	Last Day Recovery vs Control	1	Early ABX vs Late ABX	0.317311
Bacteria; Firmicutes; Clostridia; Clostridiales; Lachnospiraceae; Clostridium XlVa	Baseline	0.306373	Early ABX vs Control	1.16618e-05	Late ABX vs Control	3.05377e-07	Recovery vs Control	0.000303403	Last Day Recovery vs Control	0.000303403	Early ABX vs Late ABX	0.10247
Bacteria; Proteobacteria; Alphaproteobacteria; Rhizobiales; Methylobacteriaceae; Methylobacterium	Baseline	1	Early ABX vs Control	0.422678	Late ABX vs Control	0.00920385	Recovery vs Control	0.317311	Last Day Recovery vs Control	0.317311	Early ABX vs Late ABX	0.0509619
Bacteria; Actinobacteria; Actinobacteria; Actinomycetales; Sanguibacteraceae; Sanguibacter	Baseline	1	Early ABX vs Control	1	Late ABX vs Control	0.262686	Recovery vs Control	1	Last Day Recovery vs Control	1	Early ABX vs Late ABX	0.317311
Bacteria; Actinobacteria; Actinobacteria; Actinomycetales; Propionibacteriaceae; Propionicimonas	Baseline	1	Early ABX vs Control	1	Late ABX vs Control	0.443102	Recovery vs Control	1	Last Day Recovery vs Control	1	Early ABX vs Late ABX	0.563703
Bacteria; Firmicutes; Bacilli; Bacillales; Planococcaceae; Ureibacillus	Baseline	1	Early ABX vs Control	1	Late ABX vs Control	1	Recovery vs Control	1	Last Day Recovery vs Control	1	Early ABX vs Late ABX	1
Bacteria; Bacteroidetes; Bacteroidia; Bacteroidales; Bacteroidaceae; Bacteroides	Baseline	1	Early ABX vs Control	1	Late ABX vs Control	0.438578	Recovery vs Control	1	Last Day Recovery vs Control	1	Early ABX vs Late ABX	0.414216
Bacteria; Firmicutes; Bacilli; Bacillales; Bacillaceae 1	Baseline	1	Early ABX vs Control	1	Late ABX vs Control	0.443102	Recovery vs Control	1	Last Day Recovery vs Control	1	Early ABX vs Late ABX	0.563703
Bacteria; Firmicutes; Clostridia; Clostridiales; Lachnospiraceae; Sporobacterium	Baseline	1	Early ABX vs Control	1	Late ABX vs Control	0.0966976	Recovery vs Control	0.342782	Last Day Recovery vs Control	0.342782	Early ABX vs Late ABX	1
Bacteria; Firmicutes; Clostridia; Clostridiales; Lachnospiraceae; Clostridium XlVb	Baseline	0.96738	Early ABX vs Control	0.000340189	Late ABX vs Control	6.79337e-08	Recovery vs Control	0.0648734	Last Day Recovery vs Control	0.0648734	Early ABX vs Late ABX	0.414216
Bacteria; Firmicutes; Bacilli; Bacillales	Baseline	1	Early ABX vs Control	0.422678	Late ABX vs Control	0.000455454	Recovery vs Control	1	Last Day Recovery vs Control	1	Early ABX vs Late ABX	0.0423302
Bacteria; Firmicutes; Bacilli; Lactobacillales; Enterococcaceae; Enterococcus	Baseline	0.389727	Early ABX vs Control	0.161299	Late ABX vs Control	0.694538	Recovery vs Control	1.04758e-06	Last Day Recovery vs Control	1.04758e-06	Early ABX vs Late ABX	0.225253
Bacteria; Proteobacteria; Alphaproteobacteria; Rhizobiales	Baseline	1	Early ABX vs Control	0.432768	Late ABX vs Control	0.0502514	Recovery vs Control	1	Last Day Recovery vs Control	1	Early ABX vs Late ABX	0.441418
Bacteria; Firmicutes; Clostridia; Clostridiales; Clostridiaceae 1	Baseline	0.0653591	Early ABX vs Control	0.0713135	Late ABX vs Control	0.441986	Recovery vs Control	0.503672	Last Day Recovery vs Control	0.503672	Early ABX vs Late ABX	0.165518
Bacteria; Bacteroidetes; Bacteroidia; Bacteroidales; Rikenellaceae; Alistipes	Baseline	1	Early ABX vs Control	1	Late ABX vs Control	0.438578	Recovery vs Control	1	Last Day Recovery vs Control	1	Early ABX vs Late ABX	0.414216
Bacteria; Firmicutes; Clostridia; Clostridiales; Lachnospiraceae; Coprococcus	Baseline	1	Early ABX vs Control	1	Late ABX vs Control	0.438578	Recovery vs Control	1	Last Day Recovery vs Control	1	Early ABX vs Late ABX	0.414216
Bacteria; Actinobacteria; Actinobacteria; Actinomycetales; Corynebacteriaceae; Corynebacterium	Baseline	1	Early ABX vs Control	0.262311	Late ABX vs Control	1	Recovery vs Control	0.695007	Last Day Recovery vs Control	0.695007	Early ABX vs Late ABX	0.157299
Bacteria; Actinobacteria; Actinobacteria; Actinomycetales	Baseline	1	Early ABX vs Control	1	Late ABX vs Control	0.00569771	Recovery vs Control	0.345779	Last Day Recovery vs Control	0.345779	Early ABX vs Late ABX	0.0257819
Bacteria; Firmicutes; Bacilli; Bacillales; Bacillaceae 1; Bacillus	Baseline	1	Early ABX vs Control	1	Late ABX vs Control	0.102936	Recovery vs Control	1	Last Day Recovery vs Control	1	Early ABX vs Late ABX	0.248213
Bacteria; Firmicutes; Clostridia; Clostridiales; Lachnospiraceae; Dorea	Baseline	1	Early ABX vs Control	1	Late ABX vs Control	0.438578	Recovery vs Control	1	Last Day Recovery vs Control	1	Early ABX vs Late ABX	0.414216
Bacteria; Bacteroidetes; Flavobacteria; Flavobacteriales; Flavobacteriaceae; Cloacibacterium	Baseline	1	Early ABX vs Control	1	Late ABX vs Control	0.231998	Recovery vs Control	1	Last Day Recovery vs Control	1	Early ABX vs Late ABX	0.563703
Bacteria; Firmicutes; Bacilli; Lactobacillales; Lactobacillaceae	Baseline	0.152381	Early ABX vs Control	1	Late ABX vs Control	1	Recovery vs Control	0.954521	Last Day Recovery vs Control	0.954521	Early ABX vs Late ABX	1
Bacteria; Firmicutes; Erysipelotrichia; Erysipelotrichales; Erysipelotrichaceae; Holdemania	Baseline	1	Early ABX vs Control	1	Late ABX vs Control	0.438578	Recovery vs Control	1	Last Day Recovery vs Control	1	Early ABX vs Late ABX	0.414216
Bacteria; Actinobacteria; Actinobacteria; Actinomycetales; Microbacteriaceae	Baseline	1	Early ABX vs Control	0.164606	Late ABX vs Control	0.000174721	Recovery vs Control	1	Last Day Recovery vs Control	1	Early ABX vs Late ABX	0.033771
Bacteria; Proteobacteria; Alphaproteobacteria; Rhizobiales; Brucellaceae; Ochrobactrum	Baseline	1	Early ABX vs Control	0.432768	Late ABX vs Control	1	Recovery vs Control	1	Last Day Recovery vs Control	1	Early ABX vs Late ABX	0.220671
Bacteria; Actinobacteria; Actinobacteria; Actinomycetales; Micromonosporaceae	Baseline	1	Early ABX vs Control	1	Late ABX vs Control	0.438578	Recovery vs Control	1	Last Day Recovery vs Control	1	Early ABX vs Late ABX	1
Bacteria; Proteobacteria; Gammaproteobacteria; Xanthomonadales; Xanthomonadaceae; Stenotrophomonas	Baseline	1	Early ABX vs Control	0.432768	Late ABX vs Control	0.00121356	Recovery vs Control	1	Last Day Recovery vs Control	1	Early ABX vs Late ABX	0.141645
Bacteria; Firmicutes; Clostridia; Clostridiales; Clostridiales_Incertae Sedis XI; Peptoniphilus	Baseline	1	Early ABX vs Control	1	Late ABX vs Control	0.438578	Recovery vs Control	1	Last Day Recovery vs Control	1	Early ABX vs Late ABX	0.317311
Bacteria; Firmicutes; Erysipelotrichia; Erysipelotrichales; Erysipelotrichaceae; Erysipelotrichaceae_incertae_sedis	Baseline	0.457941	Early ABX vs Control	1	Late ABX vs Control	0.125922	Recovery vs Control	0.317311	Last Day Recovery vs Control	0.317311	Early ABX vs Late ABX	0.414216
Bacteria; Bacteroidetes; Flavobacteria; Flavobacteriales; Flavobacteriaceae; Flavobacterium	Baseline	1	Early ABX vs Control	1	Late ABX vs Control	1	Recovery vs Control	1	Last Day Recovery vs Control	1	Early ABX vs Late ABX	1
Bacteria; Firmicutes; Clostridia; Clostridiales; Clostridiales_Incertae Sedis XI; Sedimentibacter	Baseline	1	Early ABX vs Control	1	Late ABX vs Control	1	Recovery vs Control	0.317311	Last Day Recovery vs Control	0.317311	Early ABX vs Late ABX	1
Bacteria; Bacteroidetes; Bacteroidia; Bacteroidales; Porphyromonadaceae; Parabacteroides	Baseline	1	Early ABX vs Control	1	Late ABX vs Control	0.438578	Recovery vs Control	1	Last Day Recovery vs Control	1	Early ABX vs Late ABX	0.414216
Bacteria; Fusobacteria; Fusobacteria; Fusobacteriales; Fusobacteriaceae	Baseline	1	Early ABX vs Control	1	Late ABX vs Control	0.438578	Recovery vs Control	1	Last Day Recovery vs Control	1	Early ABX vs Late ABX	0.414216
Bacteria; Bacteroidetes; Bacteroidia; Bacteroidales; Porphyromonadaceae; Odoribacter	Baseline	1	Early ABX vs Control	1	Late ABX vs Control	1	Recovery vs Control	1	Last Day Recovery vs Control	1	Early ABX vs Late ABX	1
Bacteria; Proteobacteria; Alphaproteobacteria; Rhizobiales; Bradyrhizobiaceae	Baseline	1	Early ABX vs Control	0.422678	Late ABX vs Control	0.000737018	Recovery vs Control	1	Last Day Recovery vs Control	1	Early ABX vs Late ABX	0.0158613
Bacteria; Proteobacteria	Baseline	1	Early ABX vs Control	0.422678	Late ABX vs Control	0.116215	Recovery vs Control	1	Last Day Recovery vs Control	1	Early ABX vs Late ABX	0.317311
Bacteria; Proteobacteria; Gammaproteobacteria; Legionellales; Coxiellaceae; Aquicella	Baseline	1	Early ABX vs Control	1	Late ABX vs Control	0.17605	Recovery vs Control	1	Last Day Recovery vs Control	1	Early ABX vs Late ABX	0.2113
Bacteria; Firmicutes; Clostridia; Clostridiales; Lachnospiraceae; Blautia	Baseline	1	Early ABX vs Control	1	Late ABX vs Control	0.438578	Recovery vs Control	1	Last Day Recovery vs Control	1	Early ABX vs Late ABX	0.414216
Bacteria; Actinobacteria; Actinobacteria; Actinomycetales; Streptosporangiaceae; Microbispora	Baseline	1	Early ABX vs Control	1	Late ABX vs Control	1	Recovery vs Control	1	Last Day Recovery vs Control	1	Early ABX vs Late ABX	1
Bacteria; Actinobacteria; Actinobacteria; Actinomycetales; Promicromonosporaceae; Promicromonospora	Baseline	1	Early ABX vs Control	0.422678	Late ABX vs Control	0.438578	Recovery vs Control	1	Last Day Recovery vs Control	1	Early ABX vs Late ABX	1
Bacteria; Proteobacteria; Deltaproteobacteria; Desulfovibrionales; Desulfovibrionaceae	Baseline	1	Early ABX vs Control	1	Late ABX vs Control	1	Recovery vs Control	1	Last Day Recovery vs Control	1	Early ABX vs Late ABX	1
Bacteria; Actinobacteria; Actinobacteria; Actinomycetales; Nocardioidaceae; Nocardioides	Baseline	1	Early ABX vs Control	0.422678	Late ABX vs Control	1	Recovery vs Control	1	Last Day Recovery vs Control	1	Early ABX vs Late ABX	0.220671
Bacteria; Firmicutes; Clostridia; Clostridiales; Clostridiales_Incertae Sedis XIII	Baseline	0.367879	Early ABX vs Control	1	Late ABX vs Control	0.192288	Recovery vs Control	1	Last Day Recovery vs Control	1	Early ABX vs Late ABX	1
Bacteria; Firmicutes; Clostridia; Clostridiales; Lachnospiraceae; Anaerostipes	Baseline	1	Early ABX vs Control	1	Late ABX vs Control	0.438578	Recovery vs Control	0.0170399	Last Day Recovery vs Control	0.0170399	Early ABX vs Late ABX	0.414216
Bacteria; Actinobacteria; Actinobacteria; Actinomycetales; Micrococcaceae; Nesterenkonia	Baseline	1	Early ABX vs Control	1	Late ABX vs Control	1	Recovery vs Control	1	Last Day Recovery vs Control	1	Early ABX vs Late ABX	1
Bacteria; Firmicutes; Bacilli; Lactobacillales; Streptococcaceae; Streptococcus	Baseline	1	Early ABX vs Control	1	Late ABX vs Control	0.438578	Recovery vs Control	1	Last Day Recovery vs Control	1	Early ABX vs Late ABX	0.414216
Bacteria; TM7; TM7_genera_incertae_sedis; TM7_genera_incertae_sedis; TM7_genera_incertae_sedis; TM7_genera_incertae_sedis	Baseline	1	Early ABX vs Control	1	Late ABX vs Control	0.151224	Recovery vs Control	1	Last Day Recovery vs Control	1	Early ABX vs Late ABX	0.255989
Bacteria; Firmicutes; Clostridia; Clostridiales; Clostridiaceae 1; Clostridium sensu stricto	Baseline	0.0917521	Early ABX vs Control	0.605308	Late ABX vs Control	2.98111e-08	Recovery vs Control	0.0291994	Last Day Recovery vs Control	0.0291994	Early ABX vs Late ABX	8.6359e-07
Bacteria; Actinobacteria; Actinobacteria; Actinomycetales; Micrococcaceae; Arthrobacter	Baseline	1	Early ABX vs Control	1	Late ABX vs Control	0.438578	Recovery vs Control	1	Last Day Recovery vs Control	1	Early ABX vs Late ABX	0.414216
Bacteria; Proteobacteria; Alphaproteobacteria; Rhizobiales; Bradyrhizobiaceae; Bosea	Baseline	1	Early ABX vs Control	1	Late ABX vs Control	0.177236	Recovery vs Control	1	Last Day Recovery vs Control	1	Early ABX vs Late ABX	0.317311
Bacteria; Actinobacteria; Actinobacteria; Actinomycetales; Microbacteriaceae; Salinibacterium	Baseline	1	Early ABX vs Control	1	Late ABX vs Control	0.184503	Recovery vs Control	1	Last Day Recovery vs Control	1	Early ABX vs Late ABX	0.449692
Bacteria; Firmicutes; Bacilli; Lactobacillales; Carnobacteriaceae; Carnobacterium	Baseline	1	Early ABX vs Control	1	Late ABX vs Control	0.438578	Recovery vs Control	1	Last Day Recovery vs Control	1	Early ABX vs Late ABX	0.414216
Bacteria; Actinobacteria; Actinobacteria; Actinomycetales; Mycobacteriaceae; Mycobacterium	Baseline	1	Early ABX vs Control	0.432768	Late ABX vs Control	1	Recovery vs Control	1	Last Day Recovery vs Control	1	Early ABX vs Late ABX	0.220671
Bacteria; Firmicutes; Negativicutes; Selenomonadales; Veillonellaceae; Sporotalea	Baseline	1	Early ABX vs Control	1	Late ABX vs Control	0.443102	Recovery vs Control	1	Last Day Recovery vs Control	1	Early ABX vs Late ABX	0.317311
Bacteria; Proteobacteria; Alphaproteobacteria; Rhizobiales; Beijerinckiaceae; Chelatococcus	Baseline	1	Early ABX vs Control	1	Late ABX vs Control	0.340356	Recovery vs Control	1	Last Day Recovery vs Control	1	Early ABX vs Late ABX	0.414216
Bacteria; Firmicutes; Negativicutes; Selenomonadales; Veillonellaceae; Propionispora	Baseline	1	Early ABX vs Control	1	Late ABX vs Control	0.340356	Recovery vs Control	1	Last Day Recovery vs Control	1	Early ABX vs Late ABX	0.414216
Bacteria; Firmicutes; Clostridia; Clostridiales; Ruminococcaceae; Ruminococcus	Baseline	1	Early ABX vs Control	1	Late ABX vs Control	1	Recovery vs Control	1	Last Day Recovery vs Control	1	Early ABX vs Late ABX	1
Bacteria; Firmicutes; Clostridia; Clostridiales; Ruminococcaceae; Clostridium IV	Baseline	1	Early ABX vs Control	1	Late ABX vs Control	0.438578	Recovery vs Control	1	Last Day Recovery vs Control	1	Early ABX vs Late ABX	0.414216
Bacteria; Actinobacteria; Actinobacteria; Actinomycetales; Cellulomonadaceae; Cellulomonas	Baseline	0.301194	Early ABX vs Control	1	Late ABX vs Control	0.00630107	Recovery vs Control	1	Last Day Recovery vs Control	1	Early ABX vs Late ABX	0.0633178
Bacteria; Firmicutes; Bacilli; Bacillales; Bacillaceae 1; Geobacillus	Baseline	1	Early ABX vs Control	1	Late ABX vs Control	0.438578	Recovery vs Control	1	Last Day Recovery vs Control	1	Early ABX vs Late ABX	0.414216
Bacteria; Bacteroidetes; Bacteroidia; Bacteroidales	Baseline	0.143515	Early ABX vs Control	1.46205e-09	Late ABX vs Control	3.04896e-12	Recovery vs Control	2.03524e-09	Last Day Recovery vs Control	2.03524e-09	Early ABX vs Late ABX	0.342782
Bacteria; Proteobacteria; Alphaproteobacteria; Rhizobiales; Phyllobacteriaceae; Mesorhizobium	Baseline	1	Early ABX vs Control	1	Late ABX vs Control	0.231998	Recovery vs Control	1	Last Day Recovery vs Control	1	Early ABX vs Late ABX	0.414216
Bacteria; Firmicutes; Negativicutes; Selenomonadales; Veillonellaceae; Sporomusa	Baseline	1	Early ABX vs Control	1	Late ABX vs Control	0.108809	Recovery vs Control	1	Last Day Recovery vs Control	1	Early ABX vs Late ABX	0.342782
Bacteria; Bacteroidetes; Sphingobacteria; Sphingobacteriales; Chitinophagaceae; Ferruginibacter	Baseline	1	Early ABX vs Control	1	Late ABX vs Control	0.438578	Recovery vs Control	1	Last Day Recovery vs Control	1	Early ABX vs Late ABX	0.414216
Bacteria; Proteobacteria; Alphaproteobacteria; Sphingomonadales; Sphingomonadaceae; Sphingomonas	Baseline	1	Early ABX vs Control	0.422678	Late ABX vs Control	0.231998	Recovery vs Control	1	Last Day Recovery vs Control	1	Early ABX vs Late ABX	0.449692
Bacteria; Firmicutes; Erysipelotrichia; Erysipelotrichales; Erysipelotrichaceae	Baseline	0.489542	Early ABX vs Control	1	Late ABX vs Control	1	Recovery vs Control	1	Last Day Recovery vs Control	1	Early ABX vs Late ABX	1
Bacteria; Bacteroidetes; Flavobacteria; Flavobacteriales; Flavobacteriaceae; Chryseobacterium	Baseline	1	Early ABX vs Control	1	Late ABX vs Control	0.443102	Recovery vs Control	1	Last Day Recovery vs Control	1	Early ABX vs Late ABX	0.4795
Bacteria; Proteobacteria; Gammaproteobacteria	Baseline	1	Early ABX vs Control	1	Late ABX vs Control	0.136037	Recovery vs Control	1	Last Day Recovery vs Control	1	Early ABX vs Late ABX	0.248213
Bacteria; Firmicutes; Bacilli; Bacillales; Paenibacillaceae 1	Baseline	1	Early ABX vs Control	0.255028	Late ABX vs Control	0.0236475	Recovery vs Control	0.317311	Last Day Recovery vs Control	0.317311	Early ABX vs Late ABX	0.614607
Bacteria; Firmicutes; Bacilli; Bacillales; Bacillaceae 2; Tuberibacillus	Baseline	1	Early ABX vs Control	1	Late ABX vs Control	0.231998	Recovery vs Control	1	Last Day Recovery vs Control	1	Early ABX vs Late ABX	1
Bacteria; Proteobacteria; Alphaproteobacteria; Rhizobiales; Rhizobiaceae; Rhizobium	Baseline	1	Early ABX vs Control	0.432768	Late ABX vs Control	0.103742	Recovery vs Control	1	Last Day Recovery vs Control	1	Early ABX vs Late ABX	0.548506
Bacteria; Proteobacteria; Alphaproteobacteria; Rhizobiales; Xanthobacteraceae; Starkeya	Baseline	1	Early ABX vs Control	1	Late ABX vs Control	0.443102	Recovery vs Control	1	Last Day Recovery vs Control	1	Early ABX vs Late ABX	0.414216
Bacteria; Actinobacteria; Actinobacteria; Actinomycetales; Streptomycetaceae; Streptomyces	Baseline	1	Early ABX vs Control	0.432768	Late ABX vs Control	0.151224	Recovery vs Control	1	Last Day Recovery vs Control	1	Early ABX vs Late ABX	0.662521
Bacteria; Firmicutes; Clostridia; Clostridiales; Ruminococcaceae; Butyricicoccus	Baseline	0.0773047	Early ABX vs Control	1	Late ABX vs Control	0.0299407	Recovery vs Control	0.0423812	Last Day Recovery vs Control	0.0423812	Early ABX vs Late ABX	1
Bacteria; Proteobacteria; Gammaproteobacteria; Legionellales; Legionellaceae; Legionella	Baseline	1	Early ABX vs Control	1	Late ABX vs Control	0.0594383	Recovery vs Control	1	Last Day Recovery vs Control	1	Early ABX vs Late ABX	0.109599
Bacteria; Proteobacteria; Gammaproteobacteria; Xanthomonadales; Xanthomonadaceae	Baseline	1	Early ABX vs Control	1	Late ABX vs Control	0.443102	Recovery vs Control	1	Last Day Recovery vs Control	1	Early ABX vs Late ABX	0.617075
Bacteria; Proteobacteria; Gammaproteobacteria; Xanthomonadales; Xanthomonadaceae; Pseudoxanthomonas	Baseline	1	Early ABX vs Control	1	Late ABX vs Control	0.06187	Recovery vs Control	1	Last Day Recovery vs Control	1	Early ABX vs Late ABX	0.0960923
Bacteria; Bacteroidetes; Bacteroidia; Bacteroidales; Porphyromonadaceae; Barnesiella	Baseline	1	Early ABX vs Control	1	Late ABX vs Control	1	Recovery vs Control	1	Last Day Recovery vs Control	1	Early ABX vs Late ABX	1
Bacteria; Proteobacteria; Betaproteobacteria; Burkholderiales	Baseline	1	Early ABX vs Control	1	Late ABX vs Control	0.231998	Recovery vs Control	1	Last Day Recovery vs Control	1	Early ABX vs Late ABX	0.414216
Bacteria; Firmicutes; Negativicutes; Selenomonadales; Veillonellaceae	Baseline	1	Early ABX vs Control	1	Late ABX vs Control	0.177236	Recovery vs Control	1	Last Day Recovery vs Control	1	Early ABX vs Late ABX	0.196706
Bacteria; Proteobacteria; Betaproteobacteria; Burkholderiales; Comamonadaceae; Curvibacter	Baseline	1	Early ABX vs Control	1	Late ABX vs Control	0.443102	Recovery vs Control	1	Last Day Recovery vs Control	1	Early ABX vs Late ABX	0.414216
Bacteria; Cyanobacteria/Chloroplast; Chloroplast; Chloroplast; Chloroplast; Bacillariophyta	Baseline	1	Early ABX vs Control	0.422678	Late ABX vs Control	1	Recovery vs Control	1	Last Day Recovery vs Control	1	Early ABX vs Late ABX	0.0832645
Bacteria; Proteobacteria; Alphaproteobacteria; Rhizobiales; Methylocystaceae; Pleomorphomonas	Baseline	1	Early ABX vs Control	0.432768	Late ABX vs Control	0.0360166	Recovery vs Control	1	Last Day Recovery vs Control	1	Early ABX vs Late ABX	0.275234
Bacteria; Proteobacteria; Deltaproteobacteria; Bdellovibrionales; Bdellovibrionaceae; Vampirovibrio	Baseline	1	Early ABX vs Control	1	Late ABX vs Control	0.443102	Recovery vs Control	1	Last Day Recovery vs Control	1	Early ABX vs Late ABX	0.414216
Bacteria; Firmicutes; Clostridia; Clostridiales; Ruminococcaceae; Anaerotruncus	Baseline	0.177707	Early ABX vs Control	0.0271871	Late ABX vs Control	0.00237598	Recovery vs Control	0.00571043	Last Day Recovery vs Control	0.00571043	Early ABX vs Late ABX	1
Bacteria; Firmicutes; Erysipelotrichia; Erysipelotrichales; Erysipelotrichaceae; Coprobacillus	Baseline	0.177733	Early ABX vs Control	0.126752	Late ABX vs Control	6.08559e-05	Recovery vs Control	0.439271	Last Day Recovery vs Control	0.439271	Early ABX vs Late ABX	0.317311
Bacteria; Actinobacteria; Actinobacteria; Coriobacteriales; Coriobacteriaceae; Eggerthella	Baseline	1	Early ABX vs Control	0.202396	Late ABX vs Control	1	Recovery vs Control	1	Last Day Recovery vs Control	1	Early ABX vs Late ABX	1
Bacteria; Bacteroidetes; Sphingobacteria; Sphingobacteriales; Chitinophagaceae	Baseline	1	Early ABX vs Control	0.432768	Late ABX vs Control	0.00359311	Recovery vs Control	1	Last Day Recovery vs Control	1	Early ABX vs Late ABX	0.0691639
Bacteria; Firmicutes; Bacilli; Bacillales; Bacillaceae 1; Aeribacillus	Baseline	1	Early ABX vs Control	1	Late ABX vs Control	1	Recovery vs Control	1	Last Day Recovery vs Control	1	Early ABX vs Late ABX	1
Bacteria; Actinobacteria; Actinobacteria; Actinomycetales; Pseudonocardiaceae; Prauserella	Baseline	1	Early ABX vs Control	0.422678	Late ABX vs Control	1	Recovery vs Control	1	Last Day Recovery vs Control	1	Early ABX vs Late ABX	0.220671
Bacteria; Firmicutes; Bacilli; Lactobacillales; Leuconostocaceae; Weissella	Baseline	1	Early ABX vs Control	1	Late ABX vs Control	0.443102	Recovery vs Control	1	Last Day Recovery vs Control	1	Early ABX vs Late ABX	0.414216
Bacteria; Proteobacteria; Alphaproteobacteria; Rhizobiales; Hyphomicrobiaceae; Devosia	Baseline	1	Early ABX vs Control	1	Late ABX vs Control	0.196706	Recovery vs Control	1	Last Day Recovery vs Control	1	Early ABX vs Late ABX	0.248213
Bacteria; Actinobacteria; Actinobacteria; Actinomycetales; Pseudonocardiaceae; Saccharopolyspora	Baseline	1	Early ABX vs Control	1	Late ABX vs Control	0.443102	Recovery vs Control	1	Last Day Recovery vs Control	1	Early ABX vs Late ABX	0.414216
Bacteria; Actinobacteria; Actinobacteria; Actinomycetales; Micrococcaceae; Yaniella	Baseline	1	Early ABX vs Control	0.432768	Late ABX vs Control	1	Recovery vs Control	1	Last Day Recovery vs Control	1	Early ABX vs Late ABX	0.317311
Bacteria; Firmicutes; Clostridia; Clostridiales; Ruminococcaceae; Flavonifractor	Baseline	0.374661	Early ABX vs Control	0.0234706	Late ABX vs Control	0.000322022	Recovery vs Control	0.0192334	Last Day Recovery vs Control	0.0192334	Early ABX vs Late ABX	0.414216
Bacteria; Proteobacteria; Betaproteobacteria; Burkholderiales; Oxalobacteraceae; Massilia	Baseline	1	Early ABX vs Control	0.422678	Late ABX vs Control	1	Recovery vs Control	1	Last Day Recovery vs Control	1	Early ABX vs Late ABX	0.0832645
Bacteria; Actinobacteria; Actinobacteria; Actinomycetales; Micrococcaceae; Micrococcus	Baseline	1	Early ABX vs Control	1	Late ABX vs Control	0.443102	Recovery vs Control	1	Last Day Recovery vs Control	1	Early ABX vs Late ABX	0.414216
Bacteria; Bacteroidetes; Bacteroidia; Bacteroidales; Prevotellaceae; Prevotella	Baseline	1	Early ABX vs Control	1	Late ABX vs Control	0.438578	Recovery vs Control	1	Last Day Recovery vs Control	1	Early ABX vs Late ABX	0.414216
Bacteria; Firmicutes; Clostridia; Clostridiales; Clostridiales_Incertae Sedis XIII; Anaerovorax	Baseline	0.281416	Early ABX vs Control	1	Late ABX vs Control	1	Recovery vs Control	0.169993	Last Day Recovery vs Control	0.169993	Early ABX vs Late ABX	1
Bacteria; Proteobacteria; Alphaproteobacteria; Rhizobiales; Brucellaceae	Baseline	1	Early ABX vs Control	1	Late ABX vs Control	0.443102	Recovery vs Control	1	Last Day Recovery vs Control	1	Early ABX vs Late ABX	0.563703
Bacteria; Firmicutes; Bacilli; Bacillales; Listeriaceae; Listeria	Baseline	1	Early ABX vs Control	1	Late ABX vs Control	1	Recovery vs Control	0.263552	Last Day Recovery vs Control	0.263552	Early ABX vs Late ABX	1
Bacteria; Firmicutes; Bacilli; Bacillales; Paenibacillaceae 1; Cohnella	Baseline	1	Early ABX vs Control	1	Late ABX vs Control	0.443102	Recovery vs Control	1	Last Day Recovery vs Control	1	Early ABX vs Late ABX	1
Bacteria; Bacteroidetes; Sphingobacteria; Sphingobacteriales; Sphingobacteriaceae; Sphingobacterium	Baseline	1	Early ABX vs Control	1	Late ABX vs Control	1	Recovery vs Control	1	Last Day Recovery vs Control	1	Early ABX vs Late ABX	1
Bacteria; Actinobacteria; Actinobacteria; Actinomycetales; Brevibacteriaceae; Brevibacterium	Baseline	1	Early ABX vs Control	0.432768	Late ABX vs Control	1	Recovery vs Control	1	Last Day Recovery vs Control	1	Early ABX vs Late ABX	0.317311
Bacteria; Cyanobacteria/Chloroplast; Chloroplast; Chloroplast; Chloroplast; Streptophyta	Baseline	1	Early ABX vs Control	0.255028	Late ABX vs Control	1	Recovery vs Control	1	Last Day Recovery vs Control	1	Early ABX vs Late ABX	0.0832645
Bacteria; Proteobacteria; Alphaproteobacteria	Baseline	1	Early ABX vs Control	1	Late ABX vs Control	0.0808556	Recovery vs Control	1	Last Day Recovery vs Control	1	Early ABX vs Late ABX	0.414216
Bacteria; Proteobacteria; Gammaproteobacteria; Enterobacteriales; Enterobacteriaceae; Escherichia/Shigella	Baseline	0.894183	Early ABX vs Control	0.202396	Late ABX vs Control	0.0391928	Recovery vs Control	0.000622782	Last Day Recovery vs Control	0.000622782	Early ABX vs Late ABX	1
Bacteria; Proteobacteria; Betaproteobacteria; Burkholderiales; Burkholderiaceae; Limnobacter	Baseline	0.485672	Early ABX vs Control	1	Late ABX vs Control	1	Recovery vs Control	1	Last Day Recovery vs Control	1	Early ABX vs Late ABX	1
Bacteria; Firmicutes; Negativicutes; Selenomonadales; Acidaminococcaceae; Phascolarctobacterium	Baseline	1	Early ABX vs Control	1	Late ABX vs Control	1	Recovery vs Control	1	Last Day Recovery vs Control	1	Early ABX vs Late ABX	1
Bacteria; Proteobacteria; Betaproteobacteria; Burkholderiales; Burkholderiaceae; Burkholderia	Baseline	1	Early ABX vs Control	1	Late ABX vs Control	0.443102	Recovery vs Control	1	Last Day Recovery vs Control	1	Early ABX vs Late ABX	0.563703
Bacteria; Bacteroidetes; Bacteroidia; Bacteroidales; Porphyromonadaceae; Butyricimonas	Baseline	1	Early ABX vs Control	1	Late ABX vs Control	0.438578	Recovery vs Control	1	Last Day Recovery vs Control	1	Early ABX vs Late ABX	0.414216
Bacteria; Proteobacteria; Gammaproteobacteria; Xanthomonadales; Sinobacteraceae; Steroidobacter	Baseline	1	Early ABX vs Control	1	Late ABX vs Control	0.231998	Recovery vs Control	1	Last Day Recovery vs Control	1	Early ABX vs Late ABX	0.414216
Bacteria; Bacteroidetes; Bacteroidia; Bacteroidales; Prevotellaceae; Paraprevotella	Baseline	1	Early ABX vs Control	1	Late ABX vs Control	0.438578	Recovery vs Control	1	Last Day Recovery vs Control	1	Early ABX vs Late ABX	0.414216
Bacteria; Proteobacteria; Gammaproteobacteria; Enterobacteriales; Enterobacteriaceae; Klebsiella	Baseline	1	Early ABX vs Control	1	Late ABX vs Control	1	Recovery vs Control	0.0218998	Last Day Recovery vs Control	0.0218998	Early ABX vs Late ABX	1
Bacteria; Proteobacteria; Gammaproteobacteria; Xanthomonadales; Xanthomonadaceae; Luteimonas	Baseline	1	Early ABX vs Control	0.432768	Late ABX vs Control	1	Recovery vs Control	1	Last Day Recovery vs Control	1	Early ABX vs Late ABX	0.4795
Bacteria; Proteobacteria; Alphaproteobacteria; Rhizobiales; Xanthobacteraceae; Pseudolabrys	Baseline	1	Early ABX vs Control	1	Late ABX vs Control	0.443102	Recovery vs Control	1	Last Day Recovery vs Control	1	Early ABX vs Late ABX	0.4795
Bacteria; Firmicutes; Bacilli; Bacillales; Planococcaceae; Lysinibacillus	Baseline	1	Early ABX vs Control	1	Late ABX vs Control	1	Recovery vs Control	1	Last Day Recovery vs Control	1	Early ABX vs Late ABX	1
Bacteria; Bacteroidetes; Sphingobacteria; Sphingobacteriales; Chitinophagaceae; Segetibacter	Baseline	1	Early ABX vs Control	1	Late ABX vs Control	1	Recovery vs Control	1	Last Day Recovery vs Control	1	Early ABX vs Late ABX	1
Bacteria; Firmicutes; Bacilli; Lactobacillales; Aerococcaceae; Facklamia	Baseline	1	Early ABX vs Control	0.432768	Late ABX vs Control	1	Recovery vs Control	1	Last Day Recovery vs Control	1	Early ABX vs Late ABX	0.317311
Bacteria; Actinobacteria; Actinobacteria; Actinomycetales; Pseudonocardiaceae; Saccharomonospora	Baseline	1	Early ABX vs Control	1	Late ABX vs Control	0.443102	Recovery vs Control	1	Last Day Recovery vs Control	1	Early ABX vs Late ABX	0.4795
Bacteria; Proteobacteria; Alphaproteobacteria; Rhizobiales; Rhizobiaceae	Baseline	1	Early ABX vs Control	1	Late ABX vs Control	0.0839069	Recovery vs Control	1	Last Day Recovery vs Control	1	Early ABX vs Late ABX	0.317311
Bacteria; Proteobacteria; Betaproteobacteria; Burkholderiales; Sutterellaceae; Sutterella	Baseline	1	Early ABX vs Control	1	Late ABX vs Control	1	Recovery vs Control	1	Last Day Recovery vs Control	1	Early ABX vs Late ABX	1
Bacteria; Firmicutes; Clostridia; Clostridiales; Clostridiales_Incertae Sedis XI; Finegoldia	Baseline	1	Early ABX vs Control	1	Late ABX vs Control	1	Recovery vs Control	1	Last Day Recovery vs Control	1	Early ABX vs Late ABX	1
Bacteria; Fusobacteria; Fusobacteria; Fusobacteriales; Fusobacteriaceae; Clostridium XIX	Baseline	1	Early ABX vs Control	1	Late ABX vs Control	0.438578	Recovery vs Control	1	Last Day Recovery vs Control	1	Early ABX vs Late ABX	0.414216
Bacteria; Actinobacteria; Actinobacteria; Actinomycetales; Cellulomonadaceae	Baseline	1	Early ABX vs Control	1	Late ABX vs Control	0.231998	Recovery vs Control	1	Last Day Recovery vs Control	1	Early ABX vs Late ABX	1
Bacteria; Firmicutes; Negativicutes; Selenomonadales; Veillonellaceae; Negativicoccus	Baseline	1	Early ABX vs Control	0.422678	Late ABX vs Control	1	Recovery vs Control	1	Last Day Recovery vs Control	1	Early ABX vs Late ABX	0.220671
Bacteria; Firmicutes; Bacilli; Bacillales; Paenibacillaceae 1; Thermobacillus	Baseline	1	Early ABX vs Control	1	Late ABX vs Control	0.443102	Recovery vs Control	1	Last Day Recovery vs Control	1	Early ABX vs Late ABX	0.414216
Bacteria; Proteobacteria; Gammaproteobacteria; Xanthomonadales; Xanthomonadaceae; Lysobacter	Baseline	1	Early ABX vs Control	0.432768	Late ABX vs Control	0.443102	Recovery vs Control	1	Last Day Recovery vs Control	1	Early ABX vs Late ABX	1
Bacteria; Firmicutes; Clostridia; Clostridiales; Lachnospiraceae; Lactonifactor	Baseline	1	Early ABX vs Control	0.202396	Late ABX vs Control	1	Recovery vs Control	1	Last Day Recovery vs Control	1	Early ABX vs Late ABX	1
Bacteria; Proteobacteria; Alphaproteobacteria; Rhodospirillales; Acetobacteraceae	Baseline	1	Early ABX vs Control	1	Late ABX vs Control	0.443102	Recovery vs Control	1	Last Day Recovery vs Control	1	Early ABX vs Late ABX	0.414216
Bacteria; Actinobacteria; Actinobacteria; Coriobacteriales; Coriobacteriaceae; Enterorhabdus	Baseline	1	Early ABX vs Control	0.146125	Late ABX vs Control	1	Recovery vs Control	0.291841	Last Day Recovery vs Control	0.291841	Early ABX vs Late ABX	0.0613688
Bacteria; Firmicutes; Bacilli; Bacillales; Staphylococcaceae; Jeotgalicoccus	Baseline	1	Early ABX vs Control	1	Late ABX vs Control	1	Recovery vs Control	1	Last Day Recovery vs Control	1	Early ABX vs Late ABX	1
Bacteria; Proteobacteria; Alphaproteobacteria; Sphingomonadales; Sphingomonadaceae; Sphingobium	Baseline	1	Early ABX vs Control	1	Late ABX vs Control	0.268669	Recovery vs Control	1	Last Day Recovery vs Control	1	Early ABX vs Late ABX	0.248213

## Sheet: Sheet1
	Baseline	Early ABX vs Control	Late ABX vs Control	Recovery vs Control	Last Day Recovery vs Control	Early ABX vs Late ABX
Bacteria; Firmicutes; Clostridia; Clostridiales; Ruminococcaceae	0.842255	1.38027e-08	7.1025e-16	0.403224	0.403224	0.0092079
Bacteria; Firmicutes; Clostridia; Clostridiales	0.280354	3.05249e-07	1.53891e-16	0.000461904	0.000461904	0.0323242	BF corrected p value:	0.000297619
Bacteria; Firmicutes; Clostridia; Clostridiales; Ruminococcaceae; Faecalibacterium	1	1	1	1	1	1
Bacteria; Actinobacteria; Actinobacteria; Actinomycetales; Pseudonocardiaceae; Thermobispora	1	1	1	1	1	1
Bacteria; Firmicutes; Clostridia; Clostridiales; Ruminococcaceae; Clostridium III	1	1	0.016512	1	1	0.0678892
Bacteria; Firmicutes; Clostridia; Clostridiales; Lachnospiraceae	0.693251	2.75104e-08	9.7824e-15	0.000288762	0.000288762	0.23163
Bacteria; Firmicutes	0.309317	3.63557e-07	2.61906e-17	0.402846	0.402846	0.0026998
Bacteria; Firmicutes; Erysipelotrichia; Erysipelotrichales; Erysipelotrichaceae; Clostridium XVIII	0.290003	0.000394768	2.0955e-06	3.09656e-05	3.09656e-05	0.317311
Bacteria; Actinobacteria; Actinobacteria; Actinomycetales; Microbacteriaceae; Microbacterium	1	1	0.014203	1	1	0.0952928
Bacteria; Firmicutes; Clostridia; Clostridiales; Lachnospiraceae; Roseburia	0.645649	0.0262904	4.2054e-08	0.0315568	0.0315568	1
Bacteria; Firmicutes; Clostridia	0.260696	0.000385481	0.00288615	0.000480321	0.000480321	0.414216
Bacteria; Actinobacteria; Actinobacteria; Actinomycetales; Propionibacteriaceae; Propionibacterium	1	1	0.231998	1	1	0.414216
Bacteria; Firmicutes; Bacilli; Lactobacillales	0.243034	0.212317	0.124404	0.435574	0.435574	1
Bacteria; Firmicutes; Clostridia; Clostridiales; Peptostreptococcaceae	0.286183	1	0.294266	0.925326	0.925326	1
Bacteria; Firmicutes; Bacilli; Lactobacillales; Lactobacillaceae; Lactobacillus	0.0766757	0.559973	1.52902e-14	0.506838	0.506838	4.38172e-07
Bacteria	0.550029	4.47146e-08	6.07252e-17	0.000281224	0.000281224	0.119402
Bacteria; Firmicutes; Erysipelotrichia; Erysipelotrichales; Erysipelotrichaceae; Turicibacter	0.291094	0.105921	1.87634e-09	0.00164892	0.00164892	7.76628e-06
Bacteria; Firmicutes; Clostridia; Clostridiales; Lachnospiraceae; Lachnospiracea_incertae_sedis	0.182684	0.0750224	0.438578	0.128147	0.128147	0.414216
Bacteria; Firmicutes; Clostridia; Clostridiales; Lachnospiraceae; Marvinbryantia	0.00591971	5.07389e-08	6.24057e-09	0.87278	0.87278	1
Bacteria; Actinobacteria; Actinobacteria; Actinomycetales; Microbacteriaceae; Leifsonia	1	1	0.340356	1	1	0.563703
Bacteria; Firmicutes; Bacilli; Lactobacillales; Streptococcaceae; Lactococcus	0.649621	4.04205e-08	1.29318e-14	0.0209558	0.0209558	0.064224
Bacteria; Proteobacteria; Alphaproteobacteria; Sphingomonadales; Sphingomonadaceae	1	1	0.102266	1	1	0.196706
Bacteria; Firmicutes; Clostridia; Clostridiales; Ruminococcaceae; Oscillibacter	0.957832	4.45617e-10	6.56748e-18	2.91297e-05	2.91297e-05	0.414216
Bacteria; Firmicutes; Bacilli; Bacillales; Staphylococcaceae; Staphylococcus	1	0.0140007	0.177463	0.343243	0.343243	0.0468265
Bacteria; Proteobacteria; Alphaproteobacteria; Rhizobiales; Phyllobacteriaceae	1	1	0.0787578	1	1	0.148915
Bacteria; Actinobacteria; Actinobacteria; Coriobacteriales; Coriobacteriaceae	0.807993	0.151307	0.0242259	0.045861	0.045861	0.000181197
Bacteria; Proteobacteria; Gammaproteobacteria; Enterobacteriales; Enterobacteriaceae	1	1	0.196706	3.99815e-06	3.99815e-06	1
Bacteria; Firmicutes; Bacilli; Bacillales; Paenibacillaceae 1; Brevibacillus	1	1	0.276623	1	1	0.248213
Bacteria; Bacteroidetes	0.304985	4.15542e-09	2.03539e-16	0.00758481	0.00758481	0.796585
Bacteria; Firmicutes; Clostridia; Clostridiales; Ruminococcaceae; Pseudoflavonifractor	0.668857	0.332183	0.0276392	0.421469	0.421469	0.220671
Bacteria; Firmicutes; Clostridia; Clostridiales; Peptostreptococcaceae; Clostridium XI	0.0875527	0.324397	0.0568447	1.49914e-05	1.49914e-05	5.94344e-06
Bacteria; Actinobacteria; Actinobacteria; Actinomycetales; Promicromonosporaceae; Cellulosimicrobium	1	1	0.443102	1	1	0.4795
Bacteria; Firmicutes; Bacilli; Bacillales; Paenibacillaceae 1; Paenibacillus	1	0.432768	0.000165878	0.00739713	0.00739713	0.00945353
Bacteria; Firmicutes; Negativicutes; Selenomonadales; Acidaminococcaceae	1	1	0.438578	1	1	0.414216
Bacteria; Actinobacteria; Actinobacteria; Coriobacteriales; Coriobacteriaceae; Collinsella	1	1	0.438578	1	1	0.414216
Bacteria; Firmicutes; Bacilli; Lactobacillales; Carnobacteriaceae; Atopostipes	1	0.432768	1	1	1	0.317311
Bacteria; Firmicutes; Clostridia; Clostridiales; Lachnospiraceae; Clostridium XlVa	0.306373	1.16618e-05	3.05377e-07	0.000303403	0.000303403	0.10247
Bacteria; Proteobacteria; Alphaproteobacteria; Rhizobiales; Methylobacteriaceae; Methylobacterium	1	0.422678	0.00920385	0.317311	0.317311	0.0509619
Bacteria; Actinobacteria; Actinobacteria; Actinomycetales; Sanguibacteraceae; Sanguibacter	1	1	0.262686	1	1	0.317311
Bacteria; Actinobacteria; Actinobacteria; Actinomycetales; Propionibacteriaceae; Propionicimonas	1	1	0.443102	1	1	0.563703
Bacteria; Firmicutes; Bacilli; Bacillales; Planococcaceae; Ureibacillus	1	1	1	1	1	1
Bacteria; Bacteroidetes; Bacteroidia; Bacteroidales; Bacteroidaceae; Bacteroides	1	1	0.438578	1	1	0.414216
Bacteria; Firmicutes; Bacilli; Bacillales; Bacillaceae 1	1	1	0.443102	1	1	0.563703
Bacteria; Firmicutes; Clostridia; Clostridiales; Lachnospiraceae; Sporobacterium	1	1	0.0966976	0.342782	0.342782	1
Bacteria; Firmicutes; Clostridia; Clostridiales; Lachnospiraceae; Clostridium XlVb	0.96738	0.000340189	6.79337e-08	0.0648734	0.0648734	0.414216
Bacteria; Firmicutes; Bacilli; Bacillales	1	0.422678	0.000455454	1	1	0.0423302
Bacteria; Firmicutes; Bacilli; Lactobacillales; Enterococcaceae; Enterococcus	0.389727	0.161299	0.694538	1.04758e-06	1.04758e-06	0.225253
Bacteria; Proteobacteria; Alphaproteobacteria; Rhizobiales	1	0.432768	0.0502514	1	1	0.441418
Bacteria; Firmicutes; Clostridia; Clostridiales; Clostridiaceae 1	0.0653591	0.0713135	0.441986	0.503672	0.503672	0.165518
Bacteria; Bacteroidetes; Bacteroidia; Bacteroidales; Rikenellaceae; Alistipes	1	1	0.438578	1	1	0.414216
Bacteria; Firmicutes; Clostridia; Clostridiales; Lachnospiraceae; Coprococcus	1	1	0.438578	1	1	0.414216
Bacteria; Actinobacteria; Actinobacteria; Actinomycetales; Corynebacteriaceae; Corynebacterium	1	0.262311	1	0.695007	0.695007	0.157299
Bacteria; Actinobacteria; Actinobacteria; Actinomycetales	1	1	0.00569771	0.345779	0.345779	0.0257819
Bacteria; Firmicutes; Bacilli; Bacillales; Bacillaceae 1; Bacillus	1	1	0.102936	1	1	0.248213
Bacteria; Firmicutes; Clostridia; Clostridiales; Lachnospiraceae; Dorea	1	1	0.438578	1	1	0.414216
Bacteria; Bacteroidetes; Flavobacteria; Flavobacteriales; Flavobacteriaceae; Cloacibacterium	1	1	0.231998	1	1	0.563703
Bacteria; Firmicutes; Bacilli; Lactobacillales; Lactobacillaceae	0.152381	1	1	0.954521	0.954521	1
Bacteria; Firmicutes; Erysipelotrichia; Erysipelotrichales; Erysipelotrichaceae; Holdemania	1	1	0.438578	1	1	0.414216
Bacteria; Actinobacteria; Actinobacteria; Actinomycetales; Microbacteriaceae	1	0.164606	0.000174721	1	1	0.033771
Bacteria; Proteobacteria; Alphaproteobacteria; Rhizobiales; Brucellaceae; Ochrobactrum	1	0.432768	1	1	1	0.220671
Bacteria; Actinobacteria; Actinobacteria; Actinomycetales; Micromonosporaceae	1	1	0.438578	1	1	1
Bacteria; Proteobacteria; Gammaproteobacteria; Xanthomonadales; Xanthomonadaceae; Stenotrophomonas	1	0.432768	0.00121356	1	1	0.141645
Bacteria; Firmicutes; Clostridia; Clostridiales; Clostridiales_Incertae Sedis XI; Peptoniphilus	1	1	0.438578	1	1	0.317311
Bacteria; Firmicutes; Erysipelotrichia; Erysipelotrichales; Erysipelotrichaceae; Erysipelotrichaceae_incertae_sedis	0.457941	1	0.125922	0.317311	0.317311	0.414216
Bacteria; Bacteroidetes; Flavobacteria; Flavobacteriales; Flavobacteriaceae; Flavobacterium	1	1	1	1	1	1
Bacteria; Firmicutes; Clostridia; Clostridiales; Clostridiales_Incertae Sedis XI; Sedimentibacter	1	1	1	0.317311	0.317311	1
Bacteria; Bacteroidetes; Bacteroidia; Bacteroidales; Porphyromonadaceae; Parabacteroides	1	1	0.438578	1	1	0.414216
Bacteria; Fusobacteria; Fusobacteria; Fusobacteriales; Fusobacteriaceae	1	1	0.438578	1	1	0.414216
Bacteria; Bacteroidetes; Bacteroidia; Bacteroidales; Porphyromonadaceae; Odoribacter	1	1	1	1	1	1
Bacteria; Proteobacteria; Alphaproteobacteria; Rhizobiales; Bradyrhizobiaceae	1	0.422678	0.000737018	1	1	0.0158613
Bacteria; Proteobacteria	1	0.422678	0.116215	1	1	0.317311
Bacteria; Proteobacteria; Gammaproteobacteria; Legionellales; Coxiellaceae; Aquicella	1	1	0.17605	1	1	0.2113
Bacteria; Firmicutes; Clostridia; Clostridiales; Lachnospiraceae; Blautia	1	1	0.438578	1	1	0.414216
Bacteria; Actinobacteria; Actinobacteria; Actinomycetales; Streptosporangiaceae; Microbispora	1	1	1	1	1	1
Bacteria; Actinobacteria; Actinobacteria; Actinomycetales; Promicromonosporaceae; Promicromonospora	1	0.422678	0.438578	1	1	1
Bacteria; Proteobacteria; Deltaproteobacteria; Desulfovibrionales; Desulfovibrionaceae	1	1	1	1	1	1
Bacteria; Actinobacteria; Actinobacteria; Actinomycetales; Nocardioidaceae; Nocardioides	1	0.422678	1	1	1	0.220671
Bacteria; Firmicutes; Clostridia; Clostridiales; Clostridiales_Incertae Sedis XIII	0.367879	1	0.192288	1	1	1
Bacteria; Firmicutes; Clostridia; Clostridiales; Lachnospiraceae; Anaerostipes	1	1	0.438578	0.0170399	0.0170399	0.414216
Bacteria; Actinobacteria; Actinobacteria; Actinomycetales; Micrococcaceae; Nesterenkonia	1	1	1	1	1	1
Bacteria; Firmicutes; Bacilli; Lactobacillales; Streptococcaceae; Streptococcus	1	1	0.438578	1	1	0.414216
Bacteria; TM7; TM7_genera_incertae_sedis; TM7_genera_incertae_sedis; TM7_genera_incertae_sedis; TM7_genera_incertae_sedis	1	1	0.151224	1	1	0.255989
Bacteria; Firmicutes; Clostridia; Clostridiales; Clostridiaceae 1; Clostridium sensu stricto	0.0917521	0.605308	2.98111e-08	0.0291994	0.0291994	8.6359e-07
Bacteria; Actinobacteria; Actinobacteria; Actinomycetales; Micrococcaceae; Arthrobacter	1	1	0.438578	1	1	0.414216
Bacteria; Proteobacteria; Alphaproteobacteria; Rhizobiales; Bradyrhizobiaceae; Bosea	1	1	0.177236	1	1	0.317311
Bacteria; Actinobacteria; Actinobacteria; Actinomycetales; Microbacteriaceae; Salinibacterium	1	1	0.184503	1	1	0.449692
Bacteria; Firmicutes; Bacilli; Lactobacillales; Carnobacteriaceae; Carnobacterium	1	1	0.438578	1	1	0.414216
Bacteria; Actinobacteria; Actinobacteria; Actinomycetales; Mycobacteriaceae; Mycobacterium	1	0.432768	1	1	1	0.220671
Bacteria; Firmicutes; Negativicutes; Selenomonadales; Veillonellaceae; Sporotalea	1	1	0.443102	1	1	0.317311
Bacteria; Proteobacteria; Alphaproteobacteria; Rhizobiales; Beijerinckiaceae; Chelatococcus	1	1	0.340356	1	1	0.414216
Bacteria; Firmicutes; Negativicutes; Selenomonadales; Veillonellaceae; Propionispora	1	1	0.340356	1	1	0.414216
Bacteria; Firmicutes; Clostridia; Clostridiales; Ruminococcaceae; Ruminococcus	1	1	1	1	1	1
Bacteria; Firmicutes; Clostridia; Clostridiales; Ruminococcaceae; Clostridium IV	1	1	0.438578	1	1	0.414216
Bacteria; Actinobacteria; Actinobacteria; Actinomycetales; Cellulomonadaceae; Cellulomonas	0.301194	1	0.00630107	1	1	0.0633178
Bacteria; Firmicutes; Bacilli; Bacillales; Bacillaceae 1; Geobacillus	1	1	0.438578	1	1	0.414216
Bacteria; Bacteroidetes; Bacteroidia; Bacteroidales	0.143515	1.46205e-09	3.04896e-12	2.03524e-09	2.03524e-09	0.342782
Bacteria; Proteobacteria; Alphaproteobacteria; Rhizobiales; Phyllobacteriaceae; Mesorhizobium	1	1	0.231998	1	1	0.414216
Bacteria; Firmicutes; Negativicutes; Selenomonadales; Veillonellaceae; Sporomusa	1	1	0.108809	1	1	0.342782
Bacteria; Bacteroidetes; Sphingobacteria; Sphingobacteriales; Chitinophagaceae; Ferruginibacter	1	1	0.438578	1	1	0.414216
Bacteria; Proteobacteria; Alphaproteobacteria; Sphingomonadales; Sphingomonadaceae; Sphingomonas	1	0.422678	0.231998	1	1	0.449692
Bacteria; Firmicutes; Erysipelotrichia; Erysipelotrichales; Erysipelotrichaceae	0.489542	1	1	1	1	1
Bacteria; Bacteroidetes; Flavobacteria; Flavobacteriales; Flavobacteriaceae; Chryseobacterium	1	1	0.443102	1	1	0.4795
Bacteria; Proteobacteria; Gammaproteobacteria	1	1	0.136037	1	1	0.248213
Bacteria; Firmicutes; Bacilli; Bacillales; Paenibacillaceae 1	1	0.255028	0.0236475	0.317311	0.317311	0.614607
Bacteria; Firmicutes; Bacilli; Bacillales; Bacillaceae 2; Tuberibacillus	1	1	0.231998	1	1	1
Bacteria; Proteobacteria; Alphaproteobacteria; Rhizobiales; Rhizobiaceae; Rhizobium	1	0.432768	0.103742	1	1	0.548506
Bacteria; Proteobacteria; Alphaproteobacteria; Rhizobiales; Xanthobacteraceae; Starkeya	1	1	0.443102	1	1	0.414216
Bacteria; Actinobacteria; Actinobacteria; Actinomycetales; Streptomycetaceae; Streptomyces	1	0.432768	0.151224	1	1	0.662521
Bacteria; Firmicutes; Clostridia; Clostridiales; Ruminococcaceae; Butyricicoccus	0.0773047	1	0.0299407	0.0423812	0.0423812	1
Bacteria; Proteobacteria; Gammaproteobacteria; Legionellales; Legionellaceae; Legionella	1	1	0.0594383	1	1	0.109599
Bacteria; Proteobacteria; Gammaproteobacteria; Xanthomonadales; Xanthomonadaceae	1	1	0.443102	1	1	0.617075
Bacteria; Proteobacteria; Gammaproteobacteria; Xanthomonadales; Xanthomonadaceae; Pseudoxanthomonas	1	1	0.06187	1	1	0.0960923
Bacteria; Bacteroidetes; Bacteroidia; Bacteroidales; Porphyromonadaceae; Barnesiella	1	1	1	1	1	1
Bacteria; Proteobacteria; Betaproteobacteria; Burkholderiales	1	1	0.231998	1	1	0.414216
Bacteria; Firmicutes; Negativicutes; Selenomonadales; Veillonellaceae	1	1	0.177236	1	1	0.196706
Bacteria; Proteobacteria; Betaproteobacteria; Burkholderiales; Comamonadaceae; Curvibacter	1	1	0.443102	1	1	0.414216
Bacteria; Cyanobacteria/Chloroplast; Chloroplast; Chloroplast; Chloroplast; Bacillariophyta	1	0.422678	1	1	1	0.0832645
Bacteria; Proteobacteria; Alphaproteobacteria; Rhizobiales; Methylocystaceae; Pleomorphomonas	1	0.432768	0.0360166	1	1	0.275234
Bacteria; Proteobacteria; Deltaproteobacteria; Bdellovibrionales; Bdellovibrionaceae; Vampirovibrio	1	1	0.443102	1	1	0.414216
Bacteria; Firmicutes; Clostridia; Clostridiales; Ruminococcaceae; Anaerotruncus	0.177707	0.0271871	0.00237598	0.00571043	0.00571043	1
Bacteria; Firmicutes; Erysipelotrichia; Erysipelotrichales; Erysipelotrichaceae; Coprobacillus	0.177733	0.126752	6.08559e-05	0.439271	0.439271	0.317311
Bacteria; Actinobacteria; Actinobacteria; Coriobacteriales; Coriobacteriaceae; Eggerthella	1	0.202396	1	1	1	1
Bacteria; Bacteroidetes; Sphingobacteria; Sphingobacteriales; Chitinophagaceae	1	0.432768	0.00359311	1	1	0.0691639
Bacteria; Firmicutes; Bacilli; Bacillales; Bacillaceae 1; Aeribacillus	1	1	1	1	1	1
Bacteria; Actinobacteria; Actinobacteria; Actinomycetales; Pseudonocardiaceae; Prauserella	1	0.422678	1	1	1	0.220671
Bacteria; Firmicutes; Bacilli; Lactobacillales; Leuconostocaceae; Weissella	1	1	0.443102	1	1	0.414216
Bacteria; Proteobacteria; Alphaproteobacteria; Rhizobiales; Hyphomicrobiaceae; Devosia	1	1	0.196706	1	1	0.248213
Bacteria; Actinobacteria; Actinobacteria; Actinomycetales; Pseudonocardiaceae; Saccharopolyspora	1	1	0.443102	1	1	0.414216
Bacteria; Actinobacteria; Actinobacteria; Actinomycetales; Micrococcaceae; Yaniella	1	0.432768	1	1	1	0.317311
Bacteria; Firmicutes; Clostridia; Clostridiales; Ruminococcaceae; Flavonifractor	0.374661	0.0234706	0.000322022	0.0192334	0.0192334	0.414216
Bacteria; Proteobacteria; Betaproteobacteria; Burkholderiales; Oxalobacteraceae; Massilia	1	0.422678	1	1	1	0.0832645
Bacteria; Actinobacteria; Actinobacteria; Actinomycetales; Micrococcaceae; Micrococcus	1	1	0.443102	1	1	0.414216
Bacteria; Bacteroidetes; Bacteroidia; Bacteroidales; Prevotellaceae; Prevotella	1	1	0.438578	1	1	0.414216
Bacteria; Firmicutes; Clostridia; Clostridiales; Clostridiales_Incertae Sedis XIII; Anaerovorax	0.281416	1	1	0.169993	0.169993	1
Bacteria; Proteobacteria; Alphaproteobacteria; Rhizobiales; Brucellaceae	1	1	0.443102	1	1	0.563703
Bacteria; Firmicutes; Bacilli; Bacillales; Listeriaceae; Listeria	1	1	1	0.263552	0.263552	1
Bacteria; Firmicutes; Bacilli; Bacillales; Paenibacillaceae 1; Cohnella	1	1	0.443102	1	1	1
Bacteria; Bacteroidetes; Sphingobacteria; Sphingobacteriales; Sphingobacteriaceae; Sphingobacterium	1	1	1	1	1	1
Bacteria; Actinobacteria; Actinobacteria; Actinomycetales; Brevibacteriaceae; Brevibacterium	1	0.432768	1	1	1	0.317311
Bacteria; Cyanobacteria/Chloroplast; Chloroplast; Chloroplast; Chloroplast; Streptophyta	1	0.255028	1	1	1	0.0832645
Bacteria; Proteobacteria; Alphaproteobacteria	1	1	0.0808556	1	1	0.414216
Bacteria; Proteobacteria; Gammaproteobacteria; Enterobacteriales; Enterobacteriaceae; Escherichia/Shigella	0.894183	0.202396	0.0391928	0.000622782	0.000622782	1
Bacteria; Proteobacteria; Betaproteobacteria; Burkholderiales; Burkholderiaceae; Limnobacter	0.485672	1	1	1	1	1
Bacteria; Firmicutes; Negativicutes; Selenomonadales; Acidaminococcaceae; Phascolarctobacterium	1	1	1	1	1	1
Bacteria; Proteobacteria; Betaproteobacteria; Burkholderiales; Burkholderiaceae; Burkholderia	1	1	0.443102	1	1	0.563703
Bacteria; Bacteroidetes; Bacteroidia; Bacteroidales; Porphyromonadaceae; Butyricimonas	1	1	0.438578	1	1	0.414216
Bacteria; Proteobacteria; Gammaproteobacteria; Xanthomonadales; Sinobacteraceae; Steroidobacter	1	1	0.231998	1	1	0.414216
Bacteria; Bacteroidetes; Bacteroidia; Bacteroidales; Prevotellaceae; Paraprevotella	1	1	0.438578	1	1	0.414216
Bacteria; Proteobacteria; Gammaproteobacteria; Enterobacteriales; Enterobacteriaceae; Klebsiella	1	1	1	0.0218998	0.0218998	1
Bacteria; Proteobacteria; Gammaproteobacteria; Xanthomonadales; Xanthomonadaceae; Luteimonas	1	0.432768	1	1	1	0.4795
Bacteria; Proteobacteria; Alphaproteobacteria; Rhizobiales; Xanthobacteraceae; Pseudolabrys	1	1	0.443102	1	1	0.4795
Bacteria; Firmicutes; Bacilli; Bacillales; Planococcaceae; Lysinibacillus	1	1	1	1	1	1
Bacteria; Bacteroidetes; Sphingobacteria; Sphingobacteriales; Chitinophagaceae; Segetibacter	1	1	1	1	1	1
Bacteria; Firmicutes; Bacilli; Lactobacillales; Aerococcaceae; Facklamia	1	0.432768	1	1	1	0.317311
Bacteria; Actinobacteria; Actinobacteria; Actinomycetales; Pseudonocardiaceae; Saccharomonospora	1	1	0.443102	1	1	0.4795
Bacteria; Proteobacteria; Alphaproteobacteria; Rhizobiales; Rhizobiaceae	1	1	0.0839069	1	1	0.317311
Bacteria; Proteobacteria; Betaproteobacteria; Burkholderiales; Sutterellaceae; Sutterella	1	1	1	1	1	1
Bacteria; Firmicutes; Clostridia; Clostridiales; Clostridiales_Incertae Sedis XI; Finegoldia	1	1	1	1	1	1
Bacteria; Fusobacteria; Fusobacteria; Fusobacteriales; Fusobacteriaceae; Clostridium XIX	1	1	0.438578	1	1	0.414216
Bacteria; Actinobacteria; Actinobacteria; Actinomycetales; Cellulomonadaceae	1	1	0.231998	1	1	1
Bacteria; Firmicutes; Negativicutes; Selenomonadales; Veillonellaceae; Negativicoccus	1	0.422678	1	1	1	0.220671
Bacteria; Firmicutes; Bacilli; Bacillales; Paenibacillaceae 1; Thermobacillus	1	1	0.443102	1	1	0.414216
Bacteria; Proteobacteria; Gammaproteobacteria; Xanthomonadales; Xanthomonadaceae; Lysobacter	1	0.432768	0.443102	1	1	1
Bacteria; Firmicutes; Clostridia; Clostridiales; Lachnospiraceae; Lactonifactor	1	0.202396	1	1	1	1
Bacteria; Proteobacteria; Alphaproteobacteria; Rhodospirillales; Acetobacteraceae	1	1	0.443102	1	1	0.414216
Bacteria; Actinobacteria; Actinobacteria; Coriobacteriales; Coriobacteriaceae; Enterorhabdus	1	0.146125	1	0.291841	0.291841	0.0613688
Bacteria; Firmicutes; Bacilli; Bacillales; Staphylococcaceae; Jeotgalicoccus	1	1	1	1	1	1
Bacteria; Proteobacteria; Alphaproteobacteria; Sphingomonadales; Sphingomonadaceae; Sphingobium	1	1	0.268669	1	1	0.248213
