# Supplementary material for: Fungi of the Murine Gut: Episodic Variation and Proliferation during Antibiotic Treatment
Source: PLoS One. 2013 Aug 19;8(8):e71806. doi: 10.1371/journal.pone.0071806 (PMC3747063; doi:10.1371/journal.pone.0071806)
Supplement: Table S2 — Fungal lineages detected in this study and statistical analysis of longitudinal changes. Each time course was separated into intervals, and species abundance was compared between the time intervals indicated in the column headings. Mean values were compared for each lineage using the Friedman test (non-parametric with repeated measures). p-values that survived Bonferroni correction are highlighted and bolded. Comparisons where a species did not appear in both time periods or groups being compared are marked n/a. Intervals were compared as follows: -Baseline: Comparison between groups among baseline time points. -Early ABX vs Control: The first two abx timepoints samples are compared to Control samples from the same time point. -Late ABX vs Control: All time points after the first two abx days when ABXShortTerm are still receiving abx. Control and abx treated samples are compared. -Recovery vs Control: All time points after abx were stopped for the ABXShortTerm group. Control and ABXShortTerm are compared. -Last Day Recovery vs Control: The last day of the study only. Control and ABXShortTerm are compared. -Early ABX vs Late ABX: The first two abx time points are compared to later (days 6–15) abx time points. ABXShorterm and ABXContinuous are lumped in together. (XLSX) [file pone.0071806.s008.xlsx]

## Sheet: Raw_p_values_Fungal_Species
	Baseline	Early ABX vs Control	Late ABX vs Control	Recovery vs Control	Last Day Recovery vs Control	Early ABX vs Late ABX
Abundance of low coverage hits: possible chimera	0.732663	0.0586637	8.02072e-08	0.0740837	0.0740837	6.67876e-09
All BLAST hits were filtered for low quality.	0.104744	0.0821495	0.000157924	0.146793	0.146793	0.00047397
Eukaryota	n/a	0.692525	0.157299	0.291841	0.291841	0.0832145
Eukaryota; Fungi	0.111223	0.29519	3.01346e-09	0.0177718	0.0177718	8.7945e-11
Eukaryota; Fungi; Ascomycota	0.687315	0.169195	1.86452e-06	0.0319168	0.0319168	0.000474388
Eukaryota; Fungi; Ascomycota; Acremonium	0.794368	0.054199	1	1	1	0.159918		BF corrected p value:	0.00021097
Eukaryota; Fungi; Ascomycota; Acremonium; Acremonium implicatum	n/a	0.4795	1	1	0.317311	0.323436
Eukaryota; Fungi; Ascomycota; Dothideomycetes; Botryosphaeriales; Botryosphaeriaceae	n/a	0.4795	1	1	1	0.323436
Eukaryota; Fungi; Ascomycota; Dothideomycetes; Capnodiales; Davidiellaceae	0.446807	0.321606	1	0.317311	0.317311	0.0832316
Eukaryota; Fungi; Ascomycota; Dothideomycetes; Capnodiales; Davidiellaceae; Cladosporium	0.483327	0.0477911	0.000157379	0.411936	0.411936	1.69937e-08
Eukaryota; Fungi; Ascomycota; Dothideomycetes; Capnodiales; Mycosphaerellaceae; Zymoseptoria; Zymoseptoria tritici	0.427415	1	1	1	1	n/a
Eukaryota; Fungi; Ascomycota; Dothideomycetes; Capnodiales; Teratosphaeriaceae	0.638173	0.157299	1	1	1	n/a
Eukaryota; Fungi; Ascomycota; Dothideomycetes; Dothideales; Dothioraceae	0.427415	0.746212	1	1	1	0.0832316
Eukaryota; Fungi; Ascomycota; Dothideomycetes; Dothideales; Dothioraceae; Aureobasidium; Aureobasidium pullulans	0.427415	1	1	1	1	n/a
Eukaryota; Fungi; Ascomycota; Dothideomycetes; Pleosporales	n/a	1	1	1	1	n/a
Eukaryota; Fungi; Ascomycota; Dothideomycetes; Pleosporales; Didymellaceae	0.427415	0.157299	0.157299	1	1	n/a
Eukaryota; Fungi; Ascomycota; Dothideomycetes; Pleosporales; Didymellaceae; Phoma	0.304983	1	1	1	1	n/a
Eukaryota; Fungi; Ascomycota; Dothideomycetes; Pleosporales; Lophiostomataceae; Lophiostoma; Lophiostoma compressum	n/a	0.157299	1	1	1	n/a
Eukaryota; Fungi; Ascomycota; Dothideomycetes; Pleosporales; Phaeosphaeriaceae	0.427415	1	1	1	1	n/a
Eukaryota; Fungi; Ascomycota; Dothideomycetes; Pleosporales; Pleosporaceae	0.304983	1	1	1	1	n/a
Eukaryota; Fungi; Ascomycota; Dothideomycetes; Pleosporales; Pleosporaceae; Alternaria	0.106743	0.887878	0.0418105	0.072998	0.072998	0.00661828
Eukaryota; Fungi; Ascomycota; Dothideomycetes; Pleosporales; Pleosporaceae; Lewia	0.64558	0.20508	0.157299	0.146233	0.146233	0.323436
Eukaryota; Fungi; Ascomycota; Dothideomycetes; Pleosporales; Pleosporaceae; Pyrenophora; Pyrenophora tritici-repentis	n/a	1	1	1	1	n/a
Eukaryota; Fungi; Ascomycota; Dothideomycetes; Pleosporales; Sporormiaceae; Preussia	0.125315	1	1	1	1	n/a
Eukaryota; Fungi; Ascomycota; Dothideomycetes; Venturiales; Venturiaceae	n/a	0.4795	1	1	1	0.323436
Eukaryota; Fungi; Ascomycota; Eurotiomycetes; Chaetothyriales; Herpotrichiellaceae	0.304983	1	1	1	1	n/a
Eukaryota; Fungi; Ascomycota; Eurotiomycetes; Chaetothyriales; Herpotrichiellaceae; Exophiala	n/a	0.575887	0.0419324	0.146793	0.146793	0.323436
Eukaryota; Fungi; Ascomycota; Eurotiomycetes; Chaetothyriales; Herpotrichiellaceae; Exophiala; Exophiala alcalophila	n/a	0.647173	0.157299	0.291841	0.291841	0.323436
Eukaryota; Fungi; Ascomycota; Eurotiomycetes; Chaetothyriales; Herpotrichiellaceae; Exophiala; Exophiala mesophila	0.427415	0.709653	0.0419324	1	1	0.0832316
Eukaryota; Fungi; Ascomycota; Eurotiomycetes; Chaetothyriales; Herpotrichiellaceae; Exophiala; Exophiala spinifera	n/a	0.157299	1	1	1	n/a
Eukaryota; Fungi; Ascomycota; Eurotiomycetes; Chaetothyriales; Herpotrichiellaceae; Veronaea; Veronaea botryosa	0.371397	1	1	1	1	n/a
Eukaryota; Fungi; Ascomycota; Eurotiomycetes; Eurotiales	n/a	0.0419324	1	0.0678892	0.0678892	n/a
Eukaryota; Fungi; Ascomycota; Eurotiomycetes; Eurotiales; Elaphomycetaceae; Monascus	n/a	1	0.157299	0.626354	0.626354	n/a
Eukaryota; Fungi; Ascomycota; Eurotiomycetes; Eurotiales; Elaphomycetaceae; Xeromyces; Xeromyces bisporus	0.0848945	0.236916	1	0.317311	0.317311	0.323436
Eukaryota; Fungi; Ascomycota; Eurotiomycetes; Eurotiales; Eurotiales sp. AP-2012	0.399789	0.00037593	1.61844e-10	0.393171	0.393171	3.68793e-10
Eukaryota; Fungi; Ascomycota; Eurotiomycetes; Eurotiales; Trichocomaceae	0.0626886	0.790469	2.65151e-06	0.510779	0.510779	4.28126e-06
Eukaryota; Fungi; Ascomycota; Eurotiomycetes; Eurotiales; Trichocomaceae; Aspergillus	0.958348	0.300405	4.24552e-07	0.0539631	0.0539631	1.71169e-08
Eukaryota; Fungi; Ascomycota; Eurotiomycetes; Eurotiales; Trichocomaceae; Aspergillus; Aspergillus candidus	n/a	0.4795	1	0.317311	0.317311	0.323436
Eukaryota; Fungi; Ascomycota; Eurotiomycetes; Eurotiales; Trichocomaceae; Aspergillus; Aspergillus deflectus	n/a	1	0.157299	1	1	n/a
Eukaryota; Fungi; Ascomycota; Eurotiomycetes; Eurotiales; Trichocomaceae; Aspergillus; Aspergillus flavus	0.0220195	0.031758	0.0419324	0.726095	0.726095	0.0124931
Eukaryota; Fungi; Ascomycota; Eurotiomycetes; Eurotiales; Trichocomaceae; Aspergillus; Aspergillus fumigatus	0.250764	0.885278	8.54428e-07	0.284526	0.284526	1.71066e-08
Eukaryota; Fungi; Ascomycota; Eurotiomycetes; Eurotiales; Trichocomaceae; Aspergillus; Aspergillus lucknowensis	0.367879	0.471889	0.00288699	1	1	0.159918
Eukaryota; Fungi; Ascomycota; Eurotiomycetes; Eurotiales; Trichocomaceae; Aspergillus; Aspergillus penicillioides	0.53469	0.0071373	0.0419324	0.146233	0.146233	0.323436
Eukaryota; Fungi; Ascomycota; Eurotiomycetes; Eurotiales; Trichocomaceae; Aspergillus; Aspergillus terreus	0.181113	0.229484	1.26388e-05	0.449796	0.449796	2.75534e-06
Eukaryota; Fungi; Ascomycota; Eurotiomycetes; Eurotiales; Trichocomaceae; Byssochlamys	0.140942	0.0730569	0.00289595	0.317311	0.317311	0.159918
Eukaryota; Fungi; Ascomycota; Eurotiomycetes; Eurotiales; Trichocomaceae; Byssochlamys; Byssochlamys spectabilis	0.427415	1	1	1	1	n/a
Eukaryota; Fungi; Ascomycota; Eurotiomycetes; Eurotiales; Trichocomaceae; Emericella	0.427415	0.317311	0.01113	1	1	0.159918
Eukaryota; Fungi; Ascomycota; Eurotiomycetes; Eurotiales; Trichocomaceae; Eurotium	0.822786	0.000360145	6.83763e-12	0.218947	0.218947	1.85005e-13
Eukaryota; Fungi; Ascomycota; Eurotiomycetes; Eurotiales; Trichocomaceae; Penicillium	0.839919	0.511075	1.18351e-07	0.0410198	0.0410198	1.00521e-10
Eukaryota; Fungi; Ascomycota; Eurotiomycetes; Eurotiales; Trichocomaceae; Penicillium; Penicillium adametzioides	n/a	0.4795	1	1	1	0.323436
Eukaryota; Fungi; Ascomycota; Eurotiomycetes; Eurotiales; Trichocomaceae; Penicillium; Penicillium brevicompactum	0.137117	0.517649	0.000695269	0.357666	0.357666	0.00347192
Eukaryota; Fungi; Ascomycota; Eurotiomycetes; Eurotiales; Trichocomaceae; Penicillium; Penicillium fellutanum	0.233444	0.104734	0.000256134	0.317311	0.317311	0.00180962
Eukaryota; Fungi; Ascomycota; Eurotiomycetes; Eurotiales; Trichocomaceae; Penicillium; Penicillium ochrosalmoneum	n/a	1	1	0.317311	0.317311	n/a
Eukaryota; Fungi; Ascomycota; Eurotiomycetes; Eurotiales; Trichocomaceae; Talaromyces; Talaromyces piceus	0.576825	0.124343	6.66162e-08	0.127238	0.127238	4.21671e-08
Eukaryota; Fungi; Ascomycota; Eurotiomycetes; Eurotiales; Trichocomaceae; Talaromyces; Talaromyces sp. YYS-2011	n/a	1	0.157299	0.317311	0.317311	n/a
Eukaryota; Fungi; Ascomycota; Eurotiomycetes; Eurotiales; Trichocomaceae; Thermoascus; Thermoascus aurantiacus	n/a	0.4795	1	1	1	0.323436
Eukaryota; Fungi; Ascomycota; Eurotiomycetes; Eurotiales; Trichocomaceae; Thermoascus; Thermoascus crustaceus	0.848031	0.963119	0.157299	1	1	0.0065735
Eukaryota; Fungi; Ascomycota; Eurotiomycetes; Onygenales; Arachnomycetaceae; Arachnomyces	n/a	0.4795	1	1	1	0.323436
Eukaryota; Fungi; Ascomycota; Eurotiomycetes; Onygenales; Onygenaceae; Spiromastix	n/a	0.4795	1	1	1	0.323436
Eukaryota; Fungi; Ascomycota; Leotiomycetes	0.304983	0.720641	1	1	1	0.0831631
Eukaryota; Fungi; Ascomycota; Leotiomycetes; Erysiphaceae	0.150888	1	1	1	1	n/a
Eukaryota; Fungi; Ascomycota; Leotiomycetes; Helotiales; Hyaloscyphaceae	0.367879	1	0.157299	1	1	n/a
Eukaryota; Fungi; Ascomycota; Leotiomycetes; Helotiales; Sclerotiniaceae	n/a	0.575887	1	1	1	0.323436
Eukaryota; Fungi; Ascomycota; Leotiomycetes; Myxotrichaceae	0.427415	1	1	1	1	0.159884
Eukaryota; Fungi; Ascomycota; Leotiomycetes; Myxotrichaceae; Myxotrichum; Myxotrichum sp. OUCMBI101149	0.3935	0.367459	0.0482861	0.317311	0.317311	0.0832316
Eukaryota; Fungi; Ascomycota; Leotiomycetes; Scytalidium; Scytalidium cuboideum	n/a	1	1	0.317311	0.317311	n/a
Eukaryota; Fungi; Ascomycota; Pezizomycetes; Pezizales; Pyronemataceae; Trichophaea; Trichophaea abundans	0.427415	1	1	1	1	n/a
Eukaryota; Fungi; Ascomycota; Phialemonium	0.304983	1	1	1	1	n/a
Eukaryota; Fungi; Ascomycota; Phialemonium; Phialemonium obovatum	n/a	0.4795	1	1	1	0.323436
Eukaryota; Fungi; Ascomycota; Rhexographium; Rhexographium sp. INBio3690B	0.427415	0.4795	0.157299	1	1	0.323436
Eukaryota; Fungi; Ascomycota; Saccharomycetes	0.132826	0.32415	0.168078	0.045098	0.045098	0.0234908
Eukaryota; Fungi; Ascomycota; Saccharomycetes; Saccharomycetales	0.199409	0.0952652	0.00391821	0.938556	0.938556	0.0832316
Eukaryota; Fungi; Ascomycota; Saccharomycetes; Saccharomycetales; Candida	0.427415	0.0867643	0.46816	0.00722327	0.00722327	0.553705
Eukaryota; Fungi; Ascomycota; Saccharomycetes; Saccharomycetales; Candida; Candida albicans	n/a	1	1	1	1	n/a
Eukaryota; Fungi; Ascomycota; Saccharomycetes; Saccharomycetales; Candida; Candida ernobii	0.304983	1	1	1	1	n/a
Eukaryota; Fungi; Ascomycota; Saccharomycetes; Saccharomycetales; Candida; Candida humilis	n/a	0.4795	1	1	1	0.323436
Eukaryota; Fungi; Ascomycota; Saccharomycetes; Saccharomycetales; Candida; Candida intermedia	0.838318	0.696454	1	0.690313	0.690313	0.0832145
Eukaryota; Fungi; Ascomycota; Saccharomycetes; Saccharomycetales; Candida; Candida mesorugosa	0.0638526	0.0747197	1	0.146793	0.146793	0.00023806
Eukaryota; Fungi; Ascomycota; Saccharomycetes; Saccharomycetales; Candida; Candida norvegica	n/a	0.317311	1	0.317311	0.317311	0.159918
Eukaryota; Fungi; Ascomycota; Saccharomycetes; Saccharomycetales; Candida; Candida parapsilosis	0.171121	0.148738	1	1	1	0.0234955
Eukaryota; Fungi; Ascomycota; Saccharomycetes; Saccharomycetales; Candida; Candida railenensis	0.12493	0.472021	0.157299	1	1	0.159918
Eukaryota; Fungi; Ascomycota; Saccharomycetes; Saccharomycetales; Candida; Candida santamariae	n/a	1	1	0.317311	0.317311	n/a
Eukaryota; Fungi; Ascomycota; Saccharomycetes; Saccharomycetales; Candida; Candida sp. 1 TMS-2011	0.367879	0.157299	1	1	1	n/a
Eukaryota; Fungi; Ascomycota; Saccharomycetes; Saccharomycetales; Candida; Candida tropicalis	0.0214632	0.136287	0.574924	0.00131361	0.00131361	1
Eukaryota; Fungi; Ascomycota; Saccharomycetes; Saccharomycetales; Debaryomycetaceae; Debaryomyces	n/a	0.4795	1	0.317311	0.317311	0.323436
Eukaryota; Fungi; Ascomycota; Saccharomycetes; Saccharomycetales; Debaryomycetaceae; Debaryomyces; Debaryomyces hansenii	0.641585	0.112587	2.40381e-06	0.000737425	0.000737425	0.000933103
Eukaryota; Fungi; Ascomycota; Saccharomycetes; Saccharomycetales; Debaryomycetaceae; Lodderomyces; Lodderomyces elongisporus	n/a	1	1	0.342782	0.342782	n/a
Eukaryota; Fungi; Ascomycota; Saccharomycetes; Saccharomycetales; Debaryomycetaceae; Meyerozyma	0.0123286	0.210213	0.00104358	0.560679	0.560679	1.0036e-07
Eukaryota; Fungi; Ascomycota; Saccharomycetes; Saccharomycetales; Debaryomycetaceae; Millerozyma; Millerozyma farinosa	n/a	0.157299	1	0.146793	0.146793	n/a
Eukaryota; Fungi; Ascomycota; Saccharomycetes; Saccharomycetales; Dipodascaceae	0.574735	0.157299	1	1	1	n/a
Eukaryota; Fungi; Ascomycota; Saccharomycetes; Saccharomycetales; Dipodascaceae; Galactomyces	n/a	0.4795	0.157299	0.357666	0.357666	0.323436
Eukaryota; Fungi; Ascomycota; Saccharomycetes; Saccharomycetales; Dipodascaceae; Galactomyces; Galactomyces geotrichum	0.367879	1	0.157299	0.196229	0.196229	n/a
Eukaryota; Fungi; Ascomycota; Saccharomycetes; Saccharomycetales; Dipodascaceae; Sporopachydermia; Sporopachydermia lactativora	n/a	0.0902789	0.50675	0.0228361	0.0228361	0.22421
Eukaryota; Fungi; Ascomycota; Saccharomycetes; Saccharomycetales; Metschnikowiaceae	0.326775	0.650466	0.0658096	0.541618	0.541618	0.384974
Eukaryota; Fungi; Ascomycota; Saccharomycetes; Saccharomycetales; Metschnikowiaceae; Clavispora	n/a	0.322946	0.46616	1	1	0.197822
Eukaryota; Fungi; Ascomycota; Saccharomycetes; Saccharomycetales; Metschnikowiaceae; Clavispora; Clavispora lusitaniae	0.953237	0.860932	0.0167263	0.0440939	0.0440939	0.487568
Eukaryota; Fungi; Ascomycota; Saccharomycetes; Saccharomycetales; Metschnikowiaceae; Hyphopichia; Hyphopichia pseudoburtonii	0.151269	0.918738	0.0482861	0.0346011	0.0346011	0.000473553
Eukaryota; Fungi; Ascomycota; Saccharomycetes; Saccharomycetales; Metschnikowiaceae; Metschnikowia	n/a	1	0.157299	0.0823629	0.0823629	n/a
Eukaryota; Fungi; Ascomycota; Saccharomycetes; Saccharomycetales; Phaffomycetaceae	0.367879	1	1	1	1	n/a
Eukaryota; Fungi; Ascomycota; Saccharomycetes; Saccharomycetales; Phaffomycetaceae; Barnettozyma; Barnettozyma californica	n/a	0.317311	1	1	1	0.159918
Eukaryota; Fungi; Ascomycota; Saccharomycetes; Saccharomycetales; Phaffomycetaceae; Cyberlindnera	n/a	0.4795	1	1	1	0.323436
Eukaryota; Fungi; Ascomycota; Saccharomycetes; Saccharomycetales; Phaffomycetaceae; Cyberlindnera; Cyberlindnera fabianii	0.0191708	0.0122995	6.60384e-09	0.0260576	0.0260576	4.17463e-09
Eukaryota; Fungi; Ascomycota; Saccharomycetes; Saccharomycetales; Phaffomycetaceae; Cyberlindnera; Cyberlindnera jadinii	0.704887	0.763745	4.09104e-07	0.717548	0.717548	0.000933103
Eukaryota; Fungi; Ascomycota; Saccharomycetes; Saccharomycetales; Phaffomycetaceae; Wickerhamomyces	n/a	0.157299	0.168078	1	1	n/a
Eukaryota; Fungi; Ascomycota; Saccharomycetes; Saccharomycetales; Phaffomycetaceae; Wickerhamomyces; Wickerhamomyces anomalus	0.171573	0.000132617	3.05143e-09	0.0138013	0.0138013	0.000234082
Eukaryota; Fungi; Ascomycota; Saccharomycetes; Saccharomycetales; Pichiaceae; Pichia; Pichia kudriavzevii	n/a	0.157299	1	1	1	n/a
Eukaryota; Fungi; Ascomycota; Saccharomycetes; Saccharomycetales; Pichiaceae; Pichia; Pichia mexicana	0.367879	0.810403	0.79456	1	1	0.287503
Eukaryota; Fungi; Ascomycota; Saccharomycetes; Saccharomycetales; Saccharomycetaceae; Kazachstania; Kazachstania servazzii	n/a	1	1	1	1	n/a
Eukaryota; Fungi; Ascomycota; Saccharomycetes; Saccharomycetales; Saccharomycetaceae; Kluyveromyces; Kluyveromyces marxianus	n/a	0.204336	1	1	1	0.323436
Eukaryota; Fungi; Ascomycota; Saccharomycetes; Saccharomycetales; Saccharomycetaceae; Saccharomyces; Saccharomyces cerevisiae	n/a	1	1	1	1	n/a
Eukaryota; Fungi; Ascomycota; Saccharomycetes; Saccharomycetales; Saccharomycodaceae; Hanseniaspora	n/a	0.30882	1	1	1	0.159884
Eukaryota; Fungi; Ascomycota; Saccharomycetes; Saccharomycetales; Trichomonascaceae; Trichomonascus	0.427415	0.4795	0.0112299	1	1	0.323436
Eukaryota; Fungi; Ascomycota; Sordariomycetes	0.272057	0.0761103	2.69361e-05	0.213641	0.213641	3.58031e-10
Eukaryota; Fungi; Ascomycota; Sordariomycetes; Apiosporaceae; Arthrinium	n/a	1	0.157299	1	1	n/a
Eukaryota; Fungi; Ascomycota; Sordariomycetes; Coniochaetales; Coniochaetaceae	n/a	1	0.157299	1	1	n/a
Eukaryota; Fungi; Ascomycota; Sordariomycetes; Glomerellales; Glomerellaceae; Glomerella; Glomerella graminicola	n/a	0.157299	1	0.317311	0.317311	n/a
Eukaryota; Fungi; Ascomycota; Sordariomycetes; Glomerellales; Plectosphaerellaceae	0.427415	0.741883	1	1	1	0.0832145
Eukaryota; Fungi; Ascomycota; Sordariomycetes; Hypocreales	0.125315	0.189268	0.157299	1	1	0.0832316
Eukaryota; Fungi; Ascomycota; Sordariomycetes; Hypocreales; Clavicipitaceae; Claviceps; Claviceps purpurea	n/a	1	1	1	1	n/a
Eukaryota; Fungi; Ascomycota; Sordariomycetes; Hypocreales; Hypocreaceae; Trichoderma	0.639268	0.4795	0.0112299	0.317311	0.317311	0.323436
Eukaryota; Fungi; Ascomycota; Sordariomycetes; Hypocreales; Hypocreaceae; Trichoderma; Trichoderma harzianum	n/a	1	0.0419324	0.317311	0.317311	n/a
Eukaryota; Fungi; Ascomycota; Sordariomycetes; Hypocreales; Nectriaceae	0.713061	0.499962	1.03829e-06	0.0388781	0.0388781	4.20191e-08
Eukaryota; Fungi; Ascomycota; Sordariomycetes; Hypocreales; Nectriaceae; Fusarium	0.388346	0.390656	0.000259317	0.110998	0.110998	0.00661964
Eukaryota; Fungi; Ascomycota; Sordariomycetes; Hypocreales; Sarocladium; Sarocladium glaucum	n/a	0.157299	0.157299	1	1	n/a
Eukaryota; Fungi; Ascomycota; Sordariomycetes; Magnaporthales; Magnaporthaceae	0.304983	1	1	1	1	n/a
Eukaryota; Fungi; Ascomycota; Sordariomycetes; Magnaporthales; Magnaporthaceae; Phialophora; Phialophora europaea	0.427415	1	1	1	1	n/a
Eukaryota; Fungi; Ascomycota; Sordariomycetes; Microascales	0.710705	0.0188916	3.2613e-05	0.484065	0.484065	1.24974e-06
Eukaryota; Fungi; Ascomycota; Sordariomycetes; Microascales; Gondwanamycetaceae; Custingophora; Custingophora olivacea	n/a	0.01113	1	1	1	n/a
Eukaryota; Fungi; Ascomycota; Sordariomycetes; Microascales; Microascaceae	n/a	0.2155	0.0112633	1	1	0.0832145
Eukaryota; Fungi; Ascomycota; Sordariomycetes; Microascales; Microascaceae; Kernia; Kernia sp. HSAUP074335	n/a	0.4795	0.157299	1	1	0.323436
Eukaryota; Fungi; Ascomycota; Sordariomycetes; Microascales; Microascaceae; Microascus	n/a	0.647173	0.157299	1	1	0.323436
Eukaryota; Fungi; Ascomycota; Sordariomycetes; Microascales; Microascaceae; Pseudallescheria	n/a	0.157299	1	1	1	n/a
Eukaryota; Fungi; Ascomycota; Sordariomycetes; Microascales; Microascaceae; Scedosporium	0.367879	1	0.157299	1	1	n/a
Eukaryota; Fungi; Ascomycota; Sordariomycetes; Ophiostomatales; Ophiostomataceae; Phialocephala	n/a	0.4795	1	1	1	0.323436
Eukaryota; Fungi; Ascomycota; Sordariomycetes; Ophiostomatales; Ophiostomataceae; Sporothrix; Sporothrix schenckii	n/a	1	0.157299	1	1	n/a
Eukaryota; Fungi; Ascomycota; Sordariomycetes; Sordariales; Chaetomiaceae	0.739463	0.604095	0.000157924	1	1	0.00181039
Eukaryota; Fungi; Ascomycota; Sordariomycetes; Sordariales; Chaetomiaceae; Chaetomium	n/a	0.0418105	0.00391821	0.317311	0.317311	n/a
Eukaryota; Fungi; Ascomycota; Sordariomycetes; Sordariales; Chaetomiaceae; Chaetomium; Chaetomium globosum	n/a	1	1	0.450181	0.450181	n/a
Eukaryota; Fungi; Ascomycota; Sordariomycetes; Sordariales; Chaetomiaceae; Myceliophthora; Myceliophthora fergusii	n/a	0.157299	0.157299	1	1	n/a
Eukaryota; Fungi; Ascomycota; Sordariomycetes; Sordariales; Chaetomiaceae; Zopfiella; Zopfiella sp. TMS-2011	n/a	0.610857	1	1	1	0.323436
Eukaryota; Fungi; Ascomycota; Sordariomycetes; Sordariales; Lasiosphaeriaceae; Cercophora; Cercophora sp. TMS-2011	n/a	0.0112633	0.157299	0.317311	0.317311	n/a
Eukaryota; Fungi; Ascomycota; Sordariomycetes; Sordariales; Sordariaceae	n/a	0.157299	1	1	1	n/a
Eukaryota; Fungi; Ascomycota; Sordariomycetes; Trichosphaeriales; Trichosphaeriaceae; Kan/aascus; Kan/aascus sp. SAP141	n/a	1	0.157299	1	1	n/a
Eukaryota; Fungi; Ascomycota; Tetracladium	n/a	0.4795	1	1	1	0.323436
Eukaryota; Fungi; Ascomycota; uncultured Pezizomycotina	0.427415	1	1	1	1	n/a
Eukaryota; Fungi; Basidiomycota	n/a	0.610857	0.0419324	0.317311	0.317311	0.323436
Eukaryota; Fungi; Basidiomycota; Agaricomycetes	0.848693	1	1	1	1	n/a
Eukaryota; Fungi; Basidiomycota; Agaricomycetes; Agaricales	0.367879	0.288608	0.0419324	1	1	0.0125008
Eukaryota; Fungi; Basidiomycota; Agaricomycetes; Agaricales; Agaricaceae; Agaricus; Agaricus bisporus	n/a	1	1	1	1	n/a
Eukaryota; Fungi; Basidiomycota; Agaricomycetes; Agaricales; Agaricaceae; Agaricus; Agaricus pinsitus	0.427415	1	1	1	1	n/a
Eukaryota; Fungi; Basidiomycota; Agaricomycetes; Agaricales; Physalacriaceae; Armillaria; Armillaria novae-zelandiae	n/a	0.157299	0.157299	1	1	n/a
Eukaryota; Fungi; Basidiomycota; Agaricomycetes; Agaricales; Pleurotaceae; Pleurotus	0.427415	1	1	1	1	n/a
Eukaryota; Fungi; Basidiomycota; Agaricomycetes; Agaricales; Plicaturopsis; Plicaturopsis crispa	n/a	0.4795	1	1	1	0.323436
Eukaryota; Fungi; Basidiomycota; Agaricomycetes; Agaricales; Pluteaceae; Pluteus	n/a	0.4795	1	1	1	0.323436
Eukaryota; Fungi; Basidiomycota; Agaricomycetes; Agaricales; Pluteaceae; Volvariella; Volvariella volvacea	n/a	1	1	0.317311	0.317311	n/a
Eukaryota; Fungi; Basidiomycota; Agaricomycetes; Agaricales; Psathyrellaceae	n/a	1	1	0.317311	0.317311	n/a
Eukaryota; Fungi; Basidiomycota; Agaricomycetes; Agaricales; Psathyrellaceae; Coprinopsis	n/a	0.157299	1	1	1	n/a
Eukaryota; Fungi; Basidiomycota; Agaricomycetes; Agaricales; Psathyrellaceae; Coprinopsis; Coprinopsis lagopus	n/a	0.157299	1	1	1	n/a
Eukaryota; Fungi; Basidiomycota; Agaricomycetes; Agaricales; Psathyrellaceae; Coprinus cordisporus	0.427415	0.154566	0.157299	0.233906	0.233906	0.0440682
Eukaryota; Fungi; Basidiomycota; Agaricomycetes; Agaricales; Strophariaceae; Hypholoma; Hypholoma fasciculare	0.367879	1	1	1	1	n/a
Eukaryota; Fungi; Basidiomycota; Agaricomycetes; Agaricales; Tricholomataceae; Baeospora	n/a	0.4795	1	1	1	0.323436
Eukaryota; Fungi; Basidiomycota; Agaricomycetes; Agaricales; Tricholomataceae; Resupinatus	0.367879	0.157299	0.157299	1	1	n/a
Eukaryota; Fungi; Basidiomycota; Agaricomycetes; Amylocorticiales; Amylocorticiaceae	n/a	0.157299	1	1	1	n/a
Eukaryota; Fungi; Basidiomycota; Agaricomycetes; Atheliales; Atheliaceae; Cristinia	n/a	0.4795	1	1	1	0.323436
Eukaryota; Fungi; Basidiomycota; Agaricomycetes; Cantharellales; Ceratobasidiaceae	0.427415	1	1	1	1	n/a
Eukaryota; Fungi; Basidiomycota; Agaricomycetes; Cantharellales; Ceratobasidiaceae; Thanatephorus	n/a	0.4795	1	1	1	0.323436
Eukaryota; Fungi; Basidiomycota; Agaricomycetes; Corticiales; Corticiaceae	n/a	0.157299	1	1	1	n/a
Eukaryota; Fungi; Basidiomycota; Agaricomycetes; Corticiales; Corticiaceae; Hyphodontia	0.427415	0.157299	1	1	1	n/a
Eukaryota; Fungi; Basidiomycota; Agaricomycetes; Corticiales; Corticiaceae; Hypochnicium	n/a	0.4795	1	1	1	0.323436
Eukaryota; Fungi; Basidiomycota; Agaricomycetes; Corticiales; Corticiaceae; Phanerochaete; Phanerochaete burtii	0.304983	1	1	1	1	n/a
Eukaryota; Fungi; Basidiomycota; Agaricomycetes; Corticiales; Corticiaceae; Phlebia	0.367879	1	1	1	1	n/a
Eukaryota; Fungi; Basidiomycota; Agaricomycetes; Corticiales; Corticiaceae; Phlebia; Phlebia chrysocreas	n/a	0.157299	1	1	1	n/a
Eukaryota; Fungi; Basidiomycota; Agaricomycetes; Corticiales; Corticiaceae; Sistotrema	n/a	0.157299	0.4795	1	1	0.311185
Eukaryota; Fungi; Basidiomycota; Agaricomycetes; Corticiales; Corticiaceae; Sistotrema; Sistotrema sern/aderi	0.367879	1	1	1	1	n/a
Eukaryota; Fungi; Basidiomycota; Agaricomycetes; Corticiales; Vuilleminiaceae; Vuilleminia	n/a	0.4795	1	0.317311	0.317311	0.323436
Eukaryota; Fungi; Basidiomycota; Agaricomycetes; Hymenochaetales; Hymenochaetaceae; Hymenochaete	n/a	1	0.157299	1	1	n/a
Eukaryota; Fungi; Basidiomycota; Agaricomycetes; Polyporales; Coriolaceae	n/a	0.4795	1	1	1	0.323436
Eukaryota; Fungi; Basidiomycota; Agaricomycetes; Polyporales; Coriolaceae; Antrodia; Antrodia pulvinascens	n/a	0.157299	1	1	1	n/a
Eukaryota; Fungi; Basidiomycota; Agaricomycetes; Polyporales; Coriolaceae; Ceriporia; Ceriporia lacerata	n/a	1	0.157299	1	1	n/a
Eukaryota; Fungi; Basidiomycota; Agaricomycetes; Polyporales; Coriolaceae; Melanoporia; Melanoporia nigra	n/a	1	0.157299	1	1	n/a
Eukaryota; Fungi; Basidiomycota; Agaricomycetes; Polyporales; Coriolaceae; Trametes; Trametes versicolor	0.589851	1	1	0.317311	0.317311	n/a
Eukaryota; Fungi; Basidiomycota; Agaricomycetes; Polyporales; Coriolaceae; Tyromyces; Tyromyces chioneus	0.427415	1	1	1	1	n/a
Eukaryota; Fungi; Basidiomycota; Agaricomycetes; Polyporales; Ganodermataceae; Ganoderma	n/a	0.157299	1	1	1	n/a
Eukaryota; Fungi; Basidiomycota; Agaricomycetes; Polyporales; Irpex; Irpex lacteus	0.367879	0.2155	0.157299	1	1	0.0832316
Eukaryota; Fungi; Basidiomycota; Agaricomycetes; Polyporales; Meruliaceae; Gloeoporus; Gloeoporus pannocinctus	0.304983	1	1	1	1	n/a
Eukaryota; Fungi; Basidiomycota; Agaricomycetes; Polyporales; Polyporaceae; Skeletocutis	0.367879	1	1	1	1	n/a
Eukaryota; Fungi; Basidiomycota; Agaricomycetes; Polyporales; Polyporaceae; Trichaptum; Trichaptum biforme	n/a	1	1	1	1	n/a
Eukaryota; Fungi; Basidiomycota; Agaricomycetes; Russulales; Bondarzewiaceae; Heterobasidion	n/a	1	1	0.317311	0.317311	n/a
Eukaryota; Fungi; Basidiomycota; Agaricomycetes; Russulales; Peniophoraceae; Peniophora	0.574735	0.4795	0.157299	1	1	0.323436
Eukaryota; Fungi; Basidiomycota; Agaricomycetes; Russulales; Stereaceae; Stereum	n/a	0.157299	1	1	1	n/a
Eukaryota; Fungi; Basidiomycota; Agaricomycetes; Russulales; Stereaceae; Stereum; Stereum hirsutum	0.304983	0.157299	0.0419324	1	1	n/a
Eukaryota; Fungi; Basidiomycota; Agaricomycetes; Sebacinales	n/a	0.4795	1	1	1	0.323436
Eukaryota; Fungi; Basidiomycota; Agaricostilbomycetes; Bensingtonia; Bensingtonia sp. PYCC 5562	n/a	0.4795	1	1	1	0.323436
Eukaryota; Fungi; Basidiomycota; Erythrobasidiales	0.427415	0.572848	1	0.317311	0.317311	0.0234908
Eukaryota; Fungi; Basidiomycota; Erythrobasidiales; Rhodotorula	n/a	1	0.157299	0.317311	0.317311	n/a
Eukaryota; Fungi; Basidiomycota; Heterogastridiales; Heterogastridiaceae	n/a	1	1	0.146793	0.146793	n/a
Eukaryota; Fungi; Basidiomycota; Rhizoctonia; Rhizoctonia sp. ATT213	n/a	0.157299	1	1	1	n/a
Eukaryota; Fungi; Basidiomycota; Sporidiobolales	0.429025	0.527912	0.0419324	0.630261	0.630261	0.0234908
Eukaryota; Fungi; Basidiomycota; Sporidiobolales; Rhodosporidium; Rhodosporidium kratochvilovae	n/a	0.4795	1	0.317311	0.317311	0.323436
Eukaryota; Fungi; Basidiomycota; Sporidiobolales; Rhodotorula	0.843812	0.00818848	0.0418105	0.317311	0.317311	0.323436
Eukaryota; Fungi; Basidiomycota; Sporidiobolales; Rhodotorula; Rhodotorula mucilaginosa	0.22289	0.692525	0.00289595	0.550097	0.550097	0.0832145
Eukaryota; Fungi; Basidiomycota; Sporidiobolales; Sporidiobolus; Sporidiobolus salmonicolor	n/a	1	1	0.317311	0.317311	n/a
Eukaryota; Fungi; Basidiomycota; Tremellomycetes	0.0696668	0.280214	4.50514e-07	0.338848	0.338848	5.49618e-08
Eukaryota; Fungi; Basidiomycota; Tremellomycetes; Cystofilobasidiales; Cystofilobasidiaceae; Cystofilobasidium	0.970673	0.471889	0.648582	0.342782	0.342782	0.56364
Eukaryota; Fungi; Basidiomycota; Tremellomycetes; Cystofilobasidiales; Cystofilobasidiaceae; Cystofilobasidium; Cystofilobasidium capitatum	n/a	0.136537	0.0472711	0.00801641	0.00801641	0.0441039
Eukaryota; Fungi; Basidiomycota; Tremellomycetes; Cystofilobasidiales; Cystofilobasidiaceae; Cystofilobasidium; Cystofilobasidium ferigula	0.189095	0.00574181	4.33932e-05	0.00455531	0.00455531	1.86497e-05
Eukaryota; Fungi; Basidiomycota; Tremellomycetes; Cystofilobasidiales; Cystofilobasidiaceae; Cystofilobasidium; Cystofilobasidium infirmominiatum	0.484697	0.0334527	4.81655e-10	0.0195906	0.0195906	4.4004e-09
Eukaryota; Fungi; Basidiomycota; Tremellomycetes; Cystofilobasidiales; Cystofilobasidiaceae; Mrakia	0.53469	0.446209	0.0482861	0.37996	0.37996	0.159918
Eukaryota; Fungi; Basidiomycota; Tremellomycetes; Filobasidiales; Cryptococcus	0.46846	0.884519	0.211564	0.127352	0.127352	0.00353628
Eukaryota; Fungi; Basidiomycota; Tremellomycetes; Filobasidiales; Cryptococcus; Cryptococcus oeirensis	n/a	0.157299	1	1	1	n/a
Eukaryota; Fungi; Basidiomycota; Tremellomycetes; Filobasidiales; Cryptococcus; Cryptococcus wieringae	n/a	1	1	0.317311	0.317311	n/a
Eukaryota; Fungi; Basidiomycota; Tremellomycetes; Filobasidiales; Filobasidiaceae; Filobasidium; Filobasidium capsuligenum	n/a	0.4795	1	1	1	0.323436
Eukaryota; Fungi; Basidiomycota; Tremellomycetes; Tremellales	n/a	0.4795	1	1	1	0.323436
Eukaryota; Fungi; Basidiomycota; Tremellomycetes; Tremellales; Cryptococcus	0.284762	0.341186	0.00160435	0.0643286	0.0643286	4.86334e-08
Eukaryota; Fungi; Basidiomycota; Tremellomycetes; Tremellales; Cryptococcus; Cryptococcus dimennae	0.304983	0.617075	1	1	1	0.323436
Eukaryota; Fungi; Basidiomycota; Tremellomycetes; Tremellales; Cryptococcus; Cryptococcus laurentii	0.290592	0.0348856	0.000702118	0.125015	0.125015	0.000929285
Eukaryota; Fungi; Basidiomycota; Tremellomycetes; Tremellales; Cryptococcus; Cryptococcus pinus	n/a	0.157299	1	1	1	n/a
Eukaryota; Fungi; Basidiomycota; Tremellomycetes; Tremellales; Dioszegia	n/a	0.157299	1	1	1	n/a
Eukaryota; Fungi; Basidiomycota; Tremellomycetes; Tremellales; Dioszegia; Dioszegia hungarica	n/a	0.4795	1	1	1	0.323436
Eukaryota; Fungi; Basidiomycota; Tremellomycetes; Tremellales; Fellomyces	0.427415	1	1	1	1	n/a
Eukaryota; Fungi; Basidiomycota; Tremellomycetes; Tremellales; Fellomyces; Fellomyces fuzhouensis	0.304983	0.4795	1	1	1	0.323436
Eukaryota; Fungi; Basidiomycota; Tremellomycetes; Tremellales; Hannaella; Hannaella luteola	0.107294	0.0155496	0.00697832	0.0771303	0.0771303	0.00345045
Eukaryota; Fungi; Basidiomycota; Tremellomycetes; Tremellales; Hannaella; Hannaella sinensis	n/a	0.0254263	0.157299	1	1	0.159918
Eukaryota; Fungi; Basidiomycota; Tremellomycetes; Tremellales; Hannaella; Hannaella surugaensis	n/a	0.4795	1	1	1	0.323436
Eukaryota; Fungi; Basidiomycota; Tremellomycetes; Tremellales; Kockovaella; Kockovaella cucphuongensis	n/a	1	1	0.291841	0.291841	n/a
Eukaryota; Fungi; Basidiomycota; Tremellomycetes; Tremellales; Kwoniella; Kwoniella mangrovensis	n/a	1	0.168078	1	1	n/a
Eukaryota; Fungi; Basidiomycota; Tremellomycetes; Tremellales; Tremellaceae; Auriculibuller; Auriculibuller fuscus	0.304983	0.4795	1	1	1	0.323436
Eukaryota; Fungi; Basidiomycota; Tremellomycetes; Tremellales; Tremellaceae; Filobasidiella	0.427415	0.157299	1	0.317311	0.317311	n/a
Eukaryota; Fungi; Basidiomycota; Tremellomycetes; Tremellales; Tremellaceae; Tremella	n/a	0.0419324	0.157299	0.146793	0.146793	n/a
Eukaryota; Fungi; Basidiomycota; Tremellomycetes; Tremellales; Trichosporon	0.0608305	0.511335	2.4365e-08	0.0621988	0.0621988	1.00849e-07
Eukaryota; Fungi; Basidiomycota; Wallemiomycetes; Wallemiales; Wallemia; Wallemia sebi	0.165653	0.00496697	3.06596e-07	0.0147357	0.0147357	1.21837e-10
Eukaryota; Fungi; Chytridiomycota; uncultured Chytridiomycota	n/a	1	1	1	1	n/a
Eukaryota; Fungi; Mortierellales; Mortierellaceae; Mortierella; Mortierella epigama	n/a	1	1	0.317311	0.317311	n/a
Eukaryota; Fungi; Mucorales; Lichtheimiaceae; Lichtheimia; Lichtheimia ramosa	n/a	0.4795	1	1	1	0.323436
Eukaryota; Fungi; Mucorales; Mucoraceae; Mucor	n/a	1	1	0.342782	0.342782	n/a
Eukaryota; Fungi; Mucorales; Mucoraceae; Rhizomucor; Rhizomucor pusillus	0.304983	1	1	1	1	n/a
Eukaryota; Fungi; zygomycete sp. 57	0.367879	1	1	0.317311	0.317311	n/a
