# Supplementary material for: Fungi of the Murine Gut: Episodic Variation and Proliferation during Antibiotic Treatment
Source: PLoS One. 2013 Aug 19;8(8):e71806. doi: 10.1371/journal.pone.0071806 (PMC3747063; doi:10.1371/journal.pone.0071806)
Supplement: Table S3 — Oligonucleotides used in this study. (XLSX) [file pone.0071806.s009.xlsx]

## Sheet: Sheet1
Table S3	Oligonucleotides used in this study
Primer Name	Sequence	Amplicon	Clade Targeted
Euk_NSR399	TCTCAGGCTCCYTCTCCGG	18S qPCR, 454	Microeukaryotes
18S-67a-deg	AAGCCATGCATGYCTAAGTATMA	18S qPCR, 454	Microeukaryotes		+ precedes the position of LNA base
ITS1Fungal	CTTGGTCATTTAGAGGAAGTAA	ITS1 454	Fungi
ITS2	GCTGCGTTCTTCATCGATGC	ITS1 454	Fungi
BSR357	CTGCTGCCTYCCGTA	16S 454	Bacteria
BSF8	AGAGTTTGATCCTGGCTCAG	16S qPCR, 454	Bacteria
BSR65	FAM-TA+ACA+CATG+CA+AGTC+GA-BHQ1	16S qPCR probe	Bacteria
