# Supplementary material for: Fungi of the Murine Gut: Episodic Variation and Proliferation during Antibiotic Treatment
Source: PLoS One. 2013 Aug 19;8(8):e71806. doi: 10.1371/journal.pone.0071806 (PMC3747063; doi:10.1371/journal.pone.0071806)
Supplement: Table S5 — Means, variances, and standard deviations for fungal OTUs within treatment groups and time points rarefied to 200 reads per sample. (XLSX) [file pone.0071806.s011.xlsx]

## Sheet: Sheet1
	Day 1									Day 15									Day 16			Day 22									Day 2									Day 76									Day 6
	ABXContinuous			ABXShortTerm			Control			ABXContinuous			ABXShortTerm			Control			ABXShortTerm			ABXContinuous			ABXShortTerm			Control			ABXContinuous			ABXShortTerm			Control			ABXContinuous			ABXShortTerm			Control			ABXContinuous
#OTU ID	Mean	Varience	SD	Mean	Varience	SD	Mean	Varience	SD	Mean	Varience	SD	Mean	Varience	SD	Mean	Varience	SD	Mean	Varience	SD	Mean	Varience	SD	Mean	Varience	SD	Mean	Varience	SD	Mean	Varience	SD	Mean	Varience	SD	Mean	Varience	SD	Mean	Varience	SD	Mean	Varience	SD	Mean	Varience	SD	Mean
0	0	0	0	0	0	0	0	0	0	0	0	0	0	0	0	0	0	0	0	0	0	0	0	0	0	0	0	0	0	0	0	0	0	0	0	0	0	0	0	0	0	0	0	0	0	0	0	0	0
15	0	0	0	0.1	0.1	0.316228	0	0	0	0	0	0	0	0	0	0	0	0	0	0	0	0	0	0	0	0	0	0	0	0	0	0	0	0	0	0	0	0	0	0	0	0	0	0	0	0	0	0	0
17	0	0	0	0	0	0	0	0	0	0	0	0	0	0	0	0	0	0	0	0	0	0	0	0	0	0	0	0	0	0	0	0	0	0	0	0	0	0	0	0	0	0	0	0	0	0	0	0	0
37	0.5	2.5	1.58114	3.4	53.3778	7.30601	0.6	1.15556	1.07497	0	0	0	0	0	0	0	0	0	0	0	0	0	0	0	0	0	0	0.1	0.1	0.316228	0.2	0.4	0.632456	0.1	0.1	0.316228	2	10.2222	3.19722	0	0	0	0	0	0	0	0	0	0
45	0	0	0	0	0	0	0	0	0	0	0	0	0	0	0	0	0	0	0	0	0	0	0	0	0	0	0	0	0	0	0	0	0	0	0	0	0	0	0	0	0	0	0	0	0	0	0	0	0
46	0	0	0	0	0	0	0	0	0	0	0	0	0	0	0	0	0	0	0	0	0	0	0	0	0	0	0	0	0	0	0	0	0	0	0	0	0	0	0	0	0	0	0	0	0	0.5	2.5	1.58114	0
104	0	0	0	0.2	0.4	0.632456	0	0	0	0	0	0	0	0	0	0	0	0	0	0	0	0	0	0	0	0	0	0	0	0	0	0	0	0	0	0	0	0	0	0	0	0	0	0	0	0	0	0	0
111	0	0	0	0	0	0	0.6	0.711111	0.843274	0	0	0	0	0	0	0	0	0	0	0	0	0	0	0	0	0	0	0	0	0	0	0	0	0	0	0	0.1	0.1	0.316228	0	0	0	0	0	0	0	0	0	0
114	0	0	0	0	0	0	0	0	0	0	0	0	0	0	0	0	0	0	0	0	0	0	0	0	0	0	0	0	0	0	0	0	0	0	0	0	1.7	11.3444	3.36815	0	0	0	0	0	0	0	0	0	0
115	0	0	0	0.2	0.177778	0.421637	0.1	0.1	0.316228	0	0	0	0	0	0	0	0	0	0	0	0	0	0	0	0	0	0	0	0	0	0	0	0	0.1	0.1	0.316228	0	0	0	0	0	0	0	0	0	0.1	0.1	0.316228	0
123	0.7	4.9	2.21359	0	0	0	0	0	0	0	0	0	0	0	0	0	0	0	0	0	0	0	0	0	0	0	0	0	0	0	0	0	0	0	0	0	0	0	0	0	0	0	0	0	0	0	0	0	0
168	0.3	0.9	0.948683	0	0	0	0	0	0	0	0	0	0	0	0	0	0	0	0	0	0	0	0	0	0	0	0	0	0	0	0	0	0	0	0	0	0	0	0	0	0	0	0	0	0	0	0	0	0
180	0	0	0	0	0	0	0	0	0	0	0	0	0	0	0	0	0	0	0	0	0	0	0	0	0	0	0	0	0	0	0	0	0	0	0	0	0.5	2.5	1.58114	0	0	0	0	0	0	0	0	0	0
189	0	0	0	0	0	0	0	0	0	0	0	0	0	0	0	0	0	0	0	0	0	0	0	0	0	0	0	0	0	0	0	0	0	0	0	0	0	0	0	0	0	0	0	0	0	0	0	0	0
191	0	0	0	0	0	0	0	0	0	0	0	0	0	0	0	0	0	0	0	0	0	0	0	0	0	0	0	0	0	0	0	0	0	0	0	0	0.1	0.1	0.316228	0	0	0	0	0	0	0	0	0	0
197	1	10	3.16228	1.2	7.28889	2.69979	0.3	0.9	0.948683	0	0	0	0	0	0	0	0	0	0	0	0	0	0	0	0	0	0	0	0	0	0.3	0.455556	0.674949	0.2	0.4	0.632456	0.1	0.1	0.316228	0	0	0	0.1	0.1	0.316228	0	0	0	0
209	0	0	0	1.8	32.4	5.6921	0	0	0	0	0	0	0	0	0	0	0	0	0	0	0	0	0	0	0	0	0	0	0	0	0	0	0	0	0	0	0	0	0	0	0	0	0	0	0	0	0	0	0
222	0	0	0	0.1	0.1	0.316228	0	0	0	0	0	0	0	0	0	0	0	0	0	0	0	0	0	0	0	0	0	0	0	0	0	0	0	0	0	0	0	0	0	0	0	0	0	0	0	0	0	0	0
247	0	0	0	0.1	0.1	0.316228	0.1	0.1	0.316228	0	0	0	0	0	0	0	0	0	0	0	0	0	0	0	0	0	0	0	0	0	0	0	0	0	0	0	4.8	103.511	10.174	0	0	0	0.1	0.1	0.316228	0.5	1.61111	1.2693	0
268	0.5	1.61111	1.2693	1	1.55556	1.24722	0.1	0.1	0.316228	0	0	0	0	0	0	0	0	0	0	0	0	0	0	0	0	0	0	0	0	0	0.1	0.1	0.316228	0.1	0.1	0.316228	0.4	0.933333	0.966092	0	0	0	0	0	0	0	0	0	0
297	0.9	8.1	2.84605	0	0	0	0	0	0	0	0	0	0	0	0	0	0	0	0	0	0	0	0	0	0	0	0	0	0	0	0	0	0	0.1	0.1	0.316228	0	0	0	0	0	0	0.3	0.9	0.948683	1.9	28.5444	5.3427	0
300	0	0	0	0	0	0	0	0	0	0	0	0	0	0	0	0	0	0	0	0	0	0	0	0	0	0	0	0	0	0	0	0	0	0	0	0	0	0	0	0	0	0	0	0	0	0	0	0	0
310	0.7	1.56667	1.25167	2.1	15.6556	3.95671	0.4	0.266667	0.516398	0	0	0	0	0	0	0.8	2.17778	1.47573	0	0	0	0	0	0	0	0	0	0	0	0	0.3	0.233333	0.483046	0.1	0.1	0.316228	1.2	2.84444	1.68655	0	0	0	0.1	0.1	0.316228	0	0	0	0
315	0	0	0	0	0	0	0	0	0	0	0	0	0	0	0	0	0	0	0	0	0	0	0	0	0	0	0	0	0	0	0	0	0	0	0	0	0.2	0.177778	0.421637	0	0	0	0	0	0	0	0	0	0
336	0	0	0	0	0	0	0	0	0	0	0	0	0	0	0	0	0	0	0	0	0	0	0	0	0	0	0	0	0	0	0	0	0	0	0	0	0	0	0	0	0	0	0.1	0.1	0.316228	0	0	0	0
344	0	0	0	0	0	0	0.5	2.5	1.58114	0	0	0	0	0	0	0	0	0	0	0	0	0	0	0	0	0	0	0	0	0	0	0	0	0	0	0	0	0	0	0	0	0	0	0	0	0	0	0	0
345	2.5	43.8333	6.62067	0	0	0	0	0	0	0	0	0	0	0	0	0	0	0	0	0	0	0	0	0	0	0	0	0	0	0	0	0	0	0	0	0	0	0	0	0	0	0	0	0	0	0	0	0	0
354	0	0	0	0	0	0	0	0	0	0	0	0	0	0	0	0	0	0	0	0	0	0	0	0	0	0	0	0	0	0	0	0	0	0	0	0	0	0	0	0	0	0	0	0	0	0	0	0	0
365	0	0	0	0.3	0.455556	0.674949	0	0	0	0	0	0	0	0	0	0	0	0	0	0	0	0	0	0	0	0	0	0	0	0	0	0	0	0	0	0	0	0	0	0	0	0	0	0	0	0	0	0	0
377	0	0	0	0.3	0.9	0.948683	0	0	0	0	0	0	0	0	0	0	0	0	0	0	0	0	0	0	0	0	0	0	0	0	0	0	0	0	0	0	0	0	0	0	0	0	0	0	0	0	0	0	0
380	0	0	0	0	0	0	0.2	0.4	0.632456	0	0	0	0	0	0	0	0	0	0	0	0	0	0	0	0	0	0	0	0	0	0	0	0	0	0	0	0	0	0	0	0	0	0	0	0	0	0	0	0
394	0	0	0	0	0	0	0	0	0	0	0	0	0	0	0	0	0	0	0	0	0	0	0	0	0	0	0	0	0	0	0	0	0	0	0	0	0	0	0	0	0	0	0	0	0	0	0	0	0
442	0	0	0	0.2	0.177778	0.421637	0	0	0	0	0	0	0	0	0	0	0	0	0	0	0	0	0	0	0	0	0	0	0	0	0	0	0	0	0	0	0	0	0	0	0	0	0	0	0	0.7	4.9	2.21359	0
447	0	0	0	0	0	0	0	0	0	0	0	0	0	0	0	0	0	0	0	0	0	0	0	0	0	0	0	0	0	0	0	0	0	0	0	0	0	0	0	0	0	0	0	0	0	0	0	0	0
448	0	0	0	0	0	0	0	0	0	0	0	0	0	0	0	0	0	0	0	0	0	0	0	0	0	0	0	0	0	0	0	0	0	0	0	0	0.1	0.1	0.316228	0	0	0	0.3	0.9	0.948683	0	0	0	0
463	0.1	0.1	0.316228	0.3	0.9	0.948683	0	0	0	0	0	0	0	0	0	0	0	0	0	0	0	0	0	0	0	0	0	0	0	0	0	0	0	0	0	0	0	0	0	0	0	0	0	0	0	0.1	0.1	0.316228	0
466	0	0	0	0	0	0	0	0	0	0	0	0	0	0	0	0.4	1.6	1.26491	0	0	0	0	0	0	0	0	0	0	0	0	0	0	0	0	0	0	0	0	0	0	0	0	0	0	0	0	0	0	0
480	0	0	0	0	0	0	0	0	0	0	0	0	0	0	0	0	0	0	0	0	0	0	0	0	0	0	0	0	0	0	0.2	0.4	0.632456	0	0	0	0	0	0	0	0	0	0	0	0	0	0	0	0
500	0	0	0	0	0	0	0	0	0	0	0	0	0	0	0	0	0	0	0	0	0	0	0	0	0	0	0	0	0	0	0	0	0	0	0	0	0.5	2.5	1.58114	0	0	0	0	0	0	0.5	1.61111	1.2693	0
518	0	0	0	0	0	0	0	0	0	0	0	0	0	0	0	0	0	0	0	0	0	0	0	0	0	0	0	0	0	0	0	0	0	0	0	0	0	0	0	0	0	0	0	0	0	0.2	0.4	0.632456	0
5	0	0	0	0	0	0	0	0	0	0	0	0	0	0	0	0	0	0	0	0	0	0	0	0	0	0	0	0	0	0	0	0	0	0	0	0	0	0	0	0	0	0	0	0	0	0	0	0	0
18	0	0	0	0	0	0	0	0	0	0	0	0	0	0	0	0	0	0	0	0	0	0	0	0	0	0	0	0	0	0	0	0	0	0	0	0	0	0	0	0	0	0	0	0	0	0	0	0	0
35	0	0	0	2.8	78.4	8.85438	0	0	0	0	0	0	0	0	0	0	0	0	0	0	0	0	0	0	0	0	0	0	0	0	0	0	0	0	0	0	0	0	0	0	0	0	0.4	0.933333	0.966092	0	0	0	0
55	0	0	0	0	0	0	0	0	0	0	0	0	0	0	0	0	0	0	0	0	0	0	0	0	0	0	0	0	0	0	0	0	0	0	0	0	0	0	0	0	0	0	0	0	0	0	0	0	0
69	0	0	0	0	0	0	0	0	0	0	0	0	0	0	0	0	0	0	0	0	0	0	0	0	0	0	0	0	0	0	0	0	0	0	0	0	0	0	0	0	0	0	0	0	0	0	0	0	0
132	0	0	0	0.4	0.488889	0.699206	0	0	0	0	0	0	0	0	0	0	0	0	0	0	0	0	0	0	0	0	0	0	0	0	0.6	2.48889	1.57762	0	0	0	0	0	0	0	0	0	0	0	0	0	0	0	0
326	0	0	0	0	0	0	0	0	0	0	0	0	0	0	0	0	0	0	0	0	0	0	0	0	0	0	0	0	0	0	0	0	0	0	0	0	0	0	0	0	0	0	0	0	0	0	0	0	0
398	0	0	0	0	0	0	0	0	0	0	0	0	0	0	0	0	0	0	0	0	0	0	0	0	0	0	0	0	0	0	0	0	0	0	0	0	0	0	0	0	0	0	0	0	0	0	0	0	0
423	16.1	984.544	31.3775	0.4	1.6	1.26491	0.4	0.933333	0.966092	0	0	0	0	0	0	0	0	0	0	0	0	0	0	0	0	0	0	0	0	0	0.7	3.56667	1.88856	0	0	0	0	0	0	0	0	0	0	0	0	0	0	0	0
525	0.1	0.1	0.316228	0	0	0	0	0	0	0	0	0	0	0	0	0	0	0	0	0	0	0	0	0	0	0	0	0	0	0	0	0	0	0	0	0	0	0	0	0	0	0	0	0	0	0	0	0	0
118	0	0	0	0	0	0	0	0	0	0	0	0	0	0	0	0	0	0	0	0	0	0	0	0	0.111111	0.111111	0.333333	0	0	0	0	0	0	0	0	0	0	0	0	0	0	0	0	0	0	0	0	0	0
391	0.1	0.1	0.316228	0.3	0.455556	0.674949	0.2	0.4	0.632456	0	0	0	0	0	0	0	0	0	0	0	0	0	0	0	0	0	0	0	0	0	0	0	0	0	0	0	0.2	0.4	0.632456	0	0	0	0	0	0	0	0	0	0
3	7.6	50.4889	7.10555	13.1	524.322	22.8981	14.6	756.489	27.5043	0	0	0	0	0	0	0.3	0.233333	0.483046	0	0	0	0	0	0	0.222222	0.444444	0.666667	0	0	0	7	104.222	10.2089	0.6	1.6	1.26491	41	13499.6	116.188	0	0	0	4.4	40.2667	6.3456	15.8	1969.96	44.3842	0
4	0	0	0	0	0	0	0	0	0	0	0	0	0	0	0	0	0	0	0	0	0	0	0	0	0	0	0	0	0	0	2.8	72.4	8.50882	0	0	0	0	0	0	0	0	0	0	0	0	0	0	0	0
6	0	0	0	0	0	0	0.4	1.6	1.26491	0	0	0	0	0	0	0	0	0	0	0	0	0	0	0	0	0	0	0	0	0	0	0	0	0	0	0	0	0	0	0	0	0	0	0	0	0	0	0	0
13	0.1	0.1	0.316228	0	0	0	0	0	0	0	0	0	0	0	0	0	0	0	0	0	0	0	0	0	0	0	0	0	0	0	0	0	0	0	0	0	0.3	0.9	0.948683	0	0	0	0	0	0	0	0	0	0
14	0.2	0.4	0.632456	0	0	0	0	0	0	0	0	0	0	0	0	0	0	0	0	0	0	0	0	0	0	0	0	0	0	0	0	0	0	0	0	0	0	0	0	0	0	0	0	0	0	0	0	0	0
20	0.1	0.1	0.316228	0	0	0	0	0	0	0	0	0	0	0	0	0	0	0	0	0	0	0	0	0	0	0	0	0	0	0	0	0	0	0	0	0	0	0	0	0	0	0	0.1	0.1	0.316228	0	0	0	0
23	0	0	0	0	0	0	0	0	0	0	0	0	0	0	0	0	0	0	0	0	0	0	0	0	0	0	0	0	0	0	0	0	0	0	0	0	0	0	0	0	0	0	0	0	0	0	0	0	0
39	0	0	0	0	0	0	0	0	0	0	0	0	0	0	0	0	0	0	0	0	0	0	0	0	0	0	0	0	0	0	0	0	0	0	0	0	0	0	0	0	0	0	0	0	0	0	0	0	0
40	0	0	0	0	0	0	0	0	0	0	0	0	0	0	0	0	0	0	0	0	0	0	0	0	0	0	0	0	0	0	0	0	0	0	0	0	0.8	6.4	2.52982	0	0	0	0	0	0	0	0	0	0
41	0	0	0	0	0	0	0	0	0	0	0	0	0	0	0	0	0	0	0	0	0	0	0	0	0.111111	0.111111	0.333333	0	0	0	0	0	0	0	0	0	0	0	0	0	0	0	0	0	0	0	0	0	0
80	0	0	0	0	0	0	0	0	0	0	0	0	0	0	0	0	0	0	0	0	0	0	0	0	0	0	0	0	0	0	0	0	0	0	0	0	0	0	0	0	0	0	0	0	0	0	0	0	0
86	0.1	0.1	0.316228	0	0	0	0	0	0	0	0	0	0	0	0	0	0	0	0	0	0	0	0	0	0	0	0	0	0	0	0	0	0	0	0	0	0	0	0	0	0	0	0.9	8.1	2.84605	0.1	0.1	0.316228	0
99	0	0	0	0	0	0	0	0	0	0	0	0	0	0	0	0	0	0	0	0	0	0	0	0	0	0	0	0	0	0	0	0	0	0	0	0	0.1	0.1	0.316228	0	0	0	0	0	0	0	0	0	0
117	0	0	0	0	0	0	0	0	0	0	0	0	0	0	0	0	0	0	0	0	0	0	0	0	0	0	0	0	0	0	0	0	0	0	0	0	0	0	0	0	0	0	0	0	0	0	0	0	0
119	0	0	0	0	0	0	0	0	0	0	0	0	0	0	0	0	0	0	0	0	0	0	0	0	0	0	0	0	0	0	0	0	0	0	0	0	0	0	0	0	0	0	0.5	2.5	1.58114	0	0	0	0
142	0	0	0	0.9	8.1	2.84605	0	0	0	0	0	0	0	0	0	0	0	0	0	0	0	0	0	0	0	0	0	0	0	0	0	0	0	0	0	0	0	0	0	0	0	0	0	0	0	0	0	0	0
144	0	0	0	0	0	0	0	0	0	0	0	0	0	0	0	0	0	0	0	0	0	0	0	0	0	0	0	0	0	0	0	0	0	0	0	0	0	0	0	0	0	0	0	0	0	0	0	0	0
149	0	0	0	1.5	22.5	4.74342	0	0	0	0	0	0	0	0	0	0	0	0	0	0	0	0	0	0	0	0	0	0	0	0	0	0	0	0	0	0	0	0	0	0	0	0	0.2	0.4	0.632456	0	0	0	0
157	0	0	0	0	0	0	0.1	0.1	0.316228	0	0	0	0	0	0	0	0	0	0	0	0	0	0	0	0	0	0	0	0	0	0	0	0	0	0	0	0	0	0	0	0	0	0	0	0	0	0	0	0
159	0	0	0	0	0	0	0	0	0	0	0	0	0	0	0	0	0	0	0	0	0	0	0	0	0	0	0	0	0	0	0	0	0	0	0	0	0	0	0	0	0	0	0	0	0	0	0	0	0
163	0	0	0	0	0	0	0	0	0	0	0	0	0	0	0	0	0	0	0	0	0	0	0	0	0	0	0	0	0	0	0	0	0	0	0	0	0	0	0	0	0	0	0.1	0.1	0.316228	0	0	0	0
164	0.1	0.1	0.316228	0	0	0	0	0	0	0	0	0	0	0	0	0	0	0	0	0	0	0	0	0	0	0	0	0	0	0	0	0	0	0	0	0	0	0	0	0	0	0	0	0	0	0	0	0	0
165	0	0	0	0	0	0	0	0	0	0	0	0	0	0	0	0	0	0	0	0	0	0	0	0	0	0	0	0	0	0	0	0	0	0	0	0	0.3	0.9	0.948683	0	0	0	0	0	0	0	0	0	0
174	1.5	10.5	3.24037	0	0	0	0	0	0	0	0	0	0	0	0	0	0	0	0	0	0	0	0	0	0	0	0	0	0	0	0	0	0	0	0	0	0	0	0	0	0	0	0	0	0	0	0	0	0
184	0.4	1.6	1.26491	0	0	0	2.4	57.6	7.58947	0	0	0	0	0	0	0	0	0	0	0	0	0	0	0	0	0	0	0	0	0	0	0	0	0	0	0	0	0	0	0	0	0	0	0	0	0.1	0.1	0.316228	0
193	0	0	0	0	0	0	0	0	0	0	0	0	0	0	0	0	0	0	0	0	0	0	0	0	0	0	0	0	0	0	0	0	0	0	0	0	0	0	0	0	0	0	0	0	0	0	0	0	0
202	0	0	0	2.7	47.5667	6.89686	0.3	0.233333	0.483046	0	0	0	0	0	0	0	0	0	0	0	0	0	0	0	0	0	0	0	0	0	0	0	0	0	0	0	0.6	0.933333	0.966092	0	0	0	0.1	0.1	0.316228	0	0	0	0
204	0	0	0	0	0	0	0	0	0	0	0	0	0	0	0	0	0	0	0	0	0	0	0	0	0	0	0	0	0	0	0	0	0	0	0	0	0	0	0	0	0	0	0	0	0	0	0	0	0
210	0	0	0	0	0	0	0	0	0	0	0	0	0	0	0	0	0	0	0	0	0	0	0	0	0	0	0	0	0	0	0	0	0	0	0	0	0	0	0	0	0	0	0	0	0	0.1	0.1	0.316228	0
211	0	0	0	0	0	0	0	0	0	0	0	0	0	0	0	0	0	0	0	0	0	0	0	0	0	0	0	0	0	0	0	0	0	0	0	0	0.1	0.1	0.316228	0	0	0	0	0	0	0	0	0	0
213	0	0	0	0	0	0	0	0	0	0	0	0	0	0	0	0	0	0	0	0	0	0	0	0	0	0	0	0	0	0	0	0	0	0	0	0	0	0	0	0	0	0	0	0	0	0	0	0	0
218	0	0	0	0	0	0	0.1	0.1	0.316228	0	0	0	0	0	0	0	0	0	0	0	0	0	0	0	0	0	0	0	0	0	0	0	0	0	0	0	0	0	0	0	0	0	0	0	0	0	0	0	0
238	0	0	0	0	0	0	0	0	0	0	0	0	0	0	0	0	0	0	0	0	0	0	0	0	0	0	0	0	0	0	0	0	0	0	0	0	0	0	0	0	0	0	0	0	0	0	0	0	0
239	1.6	13.3778	3.65756	1.1	4.32222	2.079	2.9	34.7667	5.89633	0	0	0	0	0	0	0	0	0	0	0	0	0	0	0	0	0	0	0	0	0	0.4	0.933333	0.966092	0.1	0.1	0.316228	3.5	26.2778	5.12619	0	0	0	0	0	0	0	0	0	0
242	0	0	0	0	0	0	0	0	0	0	0	0	0	0	0	0	0	0	0	0	0	0	0	0	0	0	0	0	0	0	0	0	0	0	0	0	0	0	0	0	0	0	0	0	0	0	0	0	0
249	0	0	0	0	0	0	0	0	0	0	0	0	0	0	0	0	0	0	0	0	0	0	0	0	0	0	0	0	0	0	0	0	0	0	0	0	0	0	0	0	0	0	0	0	0	0	0	0	0
265	0	0	0	0	0	0	0	0	0	0	0	0	0	0	0	0	0	0	0	0	0	0	0	0	0	0	0	0	0	0	0	0	0	0	0	0	0	0	0	0	0	0	0	0	0	0	0	0	0
273	0	0	0	0	0	0	0	0	0	0	0	0	0	0	0	0.1	0.1	0.316228	0	0	0	0	0	0	0	0	0	0	0	0	0	0	0	0	0	0	0	0	0	0	0	0	0	0	0	0	0	0	0
285	0	0	0	0.3	0.9	0.948683	0	0	0	0	0	0	0	0	0	0	0	0	0	0	0	0	0	0	0	0	0	0	0	0	0	0	0	0	0	0	0	0	0	0	0	0	0	0	0	0	0	0	0
287	0	0	0	0	0	0	0	0	0	0	0	0	0	0	0	0	0	0	0	0	0	0	0	0	0	0	0	0	0	0	0.1	0.1	0.316228	0	0	0	0	0	0	0	0	0	0	0	0	0	0	0	0
291	0	0	0	0	0	0	0	0	0	0	0	0	0	0	0	0	0	0	0	0	0	0	0	0	0	0	0	0	0	0	0	0	0	0	0	0	0	0	0	0	0	0	0	0	0	0	0	0	0
294	0	0	0	1	10	3.16228	1.2	9.73333	3.11983	0	0	0	0	0	0	0	0	0	0	0	0	0	0	0	0	0	0	0	0	0	0	0	0	0	0	0	0.2	0.4	0.632456	0	0	0	0	0	0	0	0	0	0
295	0	0	0	0	0	0	0	0	0	0	0	0	0	0	0	0	0	0	0	0	0	0	0	0	0	0	0	0	0	0	0	0	0	0	0	0	0	0	0	0	0	0	0	0	0	0	0	0	0
298	0	0	0	0	0	0	0.8	6.4	2.52982	0	0	0	0	0	0	0	0	0	0	0	0	0	0	0	0	0	0	0	0	0	0	0	0	0	0	0	0	0	0	0	0	0	0	0	0	0	0	0	0
302	0	0	0	0	0	0	0.1	0.1	0.316228	0	0	0	0	0	0	0	0	0	0	0	0	0	0	0	0	0	0	0	0	0	0	0	0	0	0	0	0	0	0	0	0	0	0	0	0	0	0	0	0
313	0	0	0	0	0	0	0	0	0	0	0	0	0	0	0	0	0	0	0	0	0	0	0	0	0	0	0	0	0	0	0	0	0	0	0	0	0	0	0	0	0	0	0	0	0	0	0	0	0
318	0	0	0	0	0	0	0	0	0	0	0	0	0	0	0	0	0	0	0	0	0	0	0	0	0	0	0	0	0	0	0	0	0	0	0	0	0	0	0	0	0	0	0	0	0	0	0	0	0
322	0	0	0	0	0	0	0	0	0	0	0	0	0	0	0	0	0	0	0	0	0	0	0	0	0	0	0	0	0	0	0	0	0	0	0	0	0	0	0	0	0	0	0.1	0.1	0.316228	0	0	0	0
337	0	0	0	0	0	0	0	0	0	0	0	0	0	0	0	0	0	0	0	0	0	0	0	0	0	0	0	0	0	0	0	0	0	0	0	0	2	40	6.32456	0	0	0	0	0	0	0	0	0	0
339	0.9	6.32222	2.5144	0.9	8.1	2.84605	0.5	1.61111	1.2693	0	0	0	0	0	0	0.2	0.4	0.632456	0.1	0.1	0.316228	0	0	0	0.333333	0.5	0.707107	0	0	0	1.7	13.7889	3.71334	0	0	0	1.1	3.65556	1.91195	0	0	0	0.7	4.9	2.21359	0	0	0	0
347	0.5	2.5	1.58114	0	0	0	0	0	0	0	0	0	0	0	0	0	0	0	0	0	0	0	0	0	0	0	0	0	0	0	0	0	0	0	0	0	0	0	0	0	0	0	0	0	0	0	0	0	0
349	0	0	0	0.5	2.5	1.58114	0	0	0	0	0	0	0	0	0	0	0	0	0	0	0	0	0	0	0	0	0	0	0	0	0	0	0	0	0	0	0	0	0	0	0	0	0	0	0	0	0	0	0
351	0	0	0	0	0	0	0	0	0	0	0	0	0	0	0	0	0	0	0	0	0	0	0	0	0	0	0	0	0	0	0	0	0	0	0	0	0	0	0	0	0	0	0	0	0	0	0	0	0
352	1.1	6.76667	2.60128	0	0	0	0.3	0.233333	0.483046	0	0	0	0	0	0	0.2	0.4	0.632456	0	0	0	0	0	0	0.111111	0.111111	0.333333	0	0	0	0.5	2.5	1.58114	0.2	0.4	0.632456	0	0	0	0	0	0	0	0	0	0	0	0	0
353	0	0	0	0	0	0	0	0	0	0	0	0	0	0	0	0	0	0	0	0	0	0	0	0	0	0	0	0	0	0	0	0	0	0	0	0	0	0	0	0	0	0	0.3	0.9	0.948683	0	0	0	0
358	0	0	0	0.1	0.1	0.316228	0	0	0	0	0	0	0	0	0	0	0	0	0	0	0	0	0	0	0	0	0	0	0	0	0	0	0	0	0	0	0	0	0	0	0	0	0	0	0	0	0	0	0
360	0	0	0	1.8	13.0667	3.61478	2.2	39.5111	6.28579	0	0	0	0	0	0	0	0	0	0	0	0	0	0	0	0.111111	0.111111	0.333333	0	0	0	0.2	0.4	0.632456	0	0	0	0.2	0.177778	0.421637	0	0	0	1.4	10.0444	3.1693	0.1	0.1	0.316228	0
372	0	0	0	0	0	0	0.9	8.1	2.84605	0	0	0	0	0	0	0	0	0	0	0	0	0	0	0	0	0	0	0	0	0	0	0	0	0	0	0	0	0	0	0	0	0	0	0	0	0	0	0	0
375	1.8	16.4	4.04969	4.1	80.9889	8.99938	0.5	2.5	1.58114	0	0	0	0	0	0	0	0	0	0	0	0	0	0	0	0	0	0	0	0	0	0	0	0	0	0	0	0.7	2.23333	1.49443	0	0	0	0	0	0	0.5	1.61111	1.2693	0
383	0	0	0	0	0	0	0	0	0	0	0	0	0	0	0	0	0	0	0	0	0	0	0	0	0	0	0	0	0	0	0	0	0	0	0	0	0	0	0	0	0	0	0	0	0	0	0	0	0
384	0	0	0	0	0	0	0	0	0	0	0	0	0	0	0	0	0	0	0	0	0	0	0	0	0	0	0	0	0	0	0	0	0	0	0	0	0	0	0	0	0	0	0.1	0.1	0.316228	0	0	0	0
412	0	0	0	0	0	0	0	0	0	0	0	0	0	0	0	0	0	0	0	0	0	0	0	0	0	0	0	0	0	0	0.3	0.9	0.948683	0	0	0	0	0	0	0	0	0	0	0	0	0	0	0	0
419	0.5	2.5	1.58114	0	0	0	0	0	0	0	0	0	0	0	0	0	0	0	0	0	0	0	0	0	0	0	0	0	0	0	0	0	0	0	0	0	0	0	0	0	0	0	0	0	0	0	0	0	0
420	0	0	0	0	0	0	0	0	0	0	0	0	0	0	0	0	0	0	0	0	0	0	0	0	0	0	0	0	0	0	0	0	0	0	0	0	0	0	0	0	0	0	0	0	0	0	0	0	0
430	0	0	0	0	0	0	0	0	0	0	0	0	0	0	0	0	0	0	0	0	0	0	0	0	0	0	0	0	0	0	0	0	0	0	0	0	0	0	0	0	0	0	0	0	0	0	0	0	0
436	0	0	0	0	0	0	0.2	0.4	0.632456	0	0	0	0	0	0	0	0	0	0	0	0	0	0	0	0	0	0	0	0	0	0	0	0	0	0	0	0	0	0	0	0	0	0	0	0	0	0	0	0
439	0	0	0	0	0	0	0	0	0	0	0	0	0	0	0	0	0	0	0	0	0	0	0	0	0	0	0	0	0	0	0	0	0	0	0	0	0	0	0	0	0	0	0	0	0	0	0	0	0
449	0	0	0	0	0	0	0	0	0	0	0	0	0	0	0	0	0	0	0	0	0	0	0	0	0	0	0	0	0	0	0	0	0	0	0	0	0	0	0	0	0	0	0	0	0	0	0	0	0
452	1.1	6.76667	2.60128	4.8	101.067	10.0532	0	0	0	0	0	0	0	0	0	0.1	0.1	0.316228	0	0	0	0	0	0	0.111111	0.111111	0.333333	0.1	0.1	0.316228	0.4	0.266667	0.516398	0	0	0	2	5.55556	2.35702	0	0	0	0	0	0	0	0	0	0
455	0	0	0	0.9	8.1	2.84605	0	0	0	0	0	0	0	0	0	0	0	0	0	0	0	0	0	0	0	0	0	0	0	0	0	0	0	0	0	0	0	0	0	0	0	0	0	0	0	0.3	0.9	0.948683	0
457	0.1	0.1	0.316228	0	0	0	0	0	0	0	0	0	0	0	0	0	0	0	0	0	0	0	0	0	0	0	0	0	0	0	0	0	0	0	0	0	0	0	0	0	0	0	1	10	3.16228	0.3	0.9	0.948683	0
464	0	0	0	0	0	0	0	0	0	0	0	0	0	0	0	0	0	0	0	0	0	0	0	0	0	0	0	0	0	0	0	0	0	0	0	0	0	0	0	0	0	0	0.4	1.6	1.26491	0	0	0	0
467	0	0	0	0	0	0	0	0	0	0	0	0	0	0	0	0	0	0	0	0	0	0	0	0	0	0	0	0	0	0	0	0	0	0	0	0	0	0	0	0	0	0	0	0	0	0	0	0	0
468	0	0	0	0	0	0	0.3	0.9	0.948683	0	0	0	0	0	0	0	0	0	0	0	0	0	0	0	0	0	0	0	0	0	0	0	0	0	0	0	0	0	0	0	0	0	0.3	0.9	0.948683	0	0	0	0
473	0.4	1.6	1.26491	0	0	0	0	0	0	0	0	0	0	0	0	0	0	0	0	0	0	0	0	0	0	0	0	0	0	0	0.1	0.1	0.316228	0	0	0	0	0	0	0	0	0	0.7	2.67778	1.63639	0	0	0	0
486	0	0	0	0	0	0	0	0	0	0	0	0	0	0	0	0	0	0	0	0	0	0	0	0	0	0	0	0	0	0	0	0	0	0	0	0	0	0	0	0	0	0	0	0	0	0	0	0	0
488	2.4	57.6	7.58947	0	0	0	0	0	0	0	0	0	0	0	0	0	0	0	0	0	0	0	0	0	0	0	0	0	0	0	0.1	0.1	0.316228	0	0	0	0	0	0	0	0	0	0	0	0	0	0	0	0
492	1.7	12.9	3.59166	0.2	0.4	0.632456	0	0	0	0	0	0	0	0	0	0	0	0	0	0	0	0	0	0	0	0	0	0	0	0	0.7	2.67778	1.63639	0.3	0.9	0.948683	0.4	1.6	1.26491	0	0	0	3.5	122.5	11.068	0	0	0	0
493	0	0	0	0	0	0	0	0	0	0	0	0	0	0	0	0	0	0	0	0	0	0	0	0	0	0	0	0	0	0	0	0	0	0	0	0	0	0	0	0	0	0	0.1	0.1	0.316228	0	0	0	0
495	0	0	0	0	0	0	0	0	0	0	0	0	0	0	0	0	0	0	0	0	0	0	0	0	0	0	0	0	0	0	0	0	0	0	0	0	0	0	0	0	0	0	0	0	0	0	0	0	0
503	0	0	0	0	0	0	0.3	0.9	0.948683	0	0	0	0	0	0	0	0	0	0	0	0	0	0	0	0	0	0	0	0	0	0.1	0.1	0.316228	0	0	0	0	0	0	0	0	0	0.2	0.4	0.632456	0	0	0	0
504	0	0	0	0	0	0	0	0	0	0	0	0	0	0	0	0	0	0	0	0	0	0	0	0	0	0	0	0	0	0	0	0	0	0	0	0	0	0	0	0	0	0	0.1	0.1	0.316228	0	0	0	0
505	0.6	3.6	1.89737	0	0	0	0	0	0	0	0	0	0	0	0	0	0	0	0	0	0	0	0	0	0	0	0	0	0	0	0	0	0	0	0	0	0	0	0	0	0	0	0	0	0	0	0	0	0
520	0	0	0	0	0	0	0	0	0	0	0	0	0	0	0	0	0	0	0	0	0	0	0	0	0	0	0	0	0	0	0	0	0	0	0	0	0	0	0	0	0	0	0	0	0	0	0	0	0
538	0	0	0	0	0	0	0.1	0.1	0.316228	0	0	0	0	0	0	0	0	0	0	0	0	0	0	0	0	0	0	0	0	0	0	0	0	0	0	0	0	0	0	0	0	0	0	0	0	0	0	0	0
543	0	0	0	0	0	0	0	0	0	0	0	0	0	0	0	0	0	0	0	0	0	0	0	0	0	0	0	0	0	0	0	0	0	0	0	0	0	0	0	0	0	0	0	0	0	0	0	0	0
19	0	0	0	0	0	0	0	0	0	0	0	0	0	0	0	0	0	0	0	0	0	0	0	0	0	0	0	0	0	0	0	0	0	0	0	0	0	0	0	0	0	0	0	0	0	0	0	0	0
56	0	0	0	0	0	0	0	0	0	0	0	0	0	0	0	0	0	0	0	0	0	0	0	0	0	0	0	0	0	0	0	0	0	0	0	0	0	0	0	0	0	0	0	0	0	0	0	0	0
62	0	0	0	0	0	0	0	0	0	0	0	0	0	0	0	0	0	0	0	0	0	0	0	0	0	0	0	0	0	0	0	0	0	0	0	0	0	0	0	0	0	0	0	0	0	0	0	0	0
67	0	0	0	0	0	0	0	0	0	0	0	0	0	0	0	0	0	0	0	0	0	0	0	0	0	0	0	0	0	0	0	0	0	0	0	0	0	0	0	0	0	0	0	0	0	0	0	0	0
100	0	0	0	0	0	0	0	0	0	0	0	0	0	0	0	0	0	0	0	0	0	0	0	0	0	0	0	0	0	0	0	0	0	0	0	0	0	0	0	0	0	0	0	0	0	0	0	0	0
125	3.2	35.7333	5.97774	2.1	20.9889	4.58136	0.5	1.16667	1.08012	0	0	0	0	0	0	0.4	0.933333	0.966092	0	0	0	0	0	0	0.111111	0.111111	0.333333	0	0	0	0.9	1.65556	1.28668	0	0	0	1.2	3.73333	1.93218	0	0	0	21	802.667	28.3314	3.8	19.2889	4.39191	0
146	0	0	0	0	0	0	0	0	0	0	0	0	0	0	0	0	0	0	0	0	0	0	0	0	0	0	0	0	0	0	0	0	0	0	0	0	0	0	0	0	0	0	0	0	0	0	0	0	0
201	0	0	0	0	0	0	0	0	0	0	0	0	0	0	0	0	0	0	0	0	0	0	0	0	0	0	0	0	0	0	0	0	0	0	0	0	0	0	0	0	0	0	0.1	0.1	0.316228	0	0	0	0
235	0.1	0.1	0.316228	0	0	0	0	0	0	0	0	0	0	0	0	0	0	0	0	0	0	0	0	0	0	0	0	0	0	0	0	0	0	0	0	0	0	0	0	0	0	0	0	0	0	0	0	0	0
250	0	0	0	0	0	0	1.9	36.1	6.00833	0	0	0	0	0	0	0	0	0	0	0	0	0	0	0	0	0	0	0	0	0	0	0	0	0	0	0	0	0	0	0	0	0	0	0	0	0	0	0	0
262	0	0	0	0	0	0	0	0	0	0	0	0	0	0	0	0.1	0.1	0.316228	0	0	0	0	0	0	0	0	0	0	0	0	0	0	0	0	0	0	0	0	0	0	0	0	0	0	0	0	0	0	0
325	0	0	0	0	0	0	0	0	0	0	0	0	0	0	0	0	0	0	0	0	0	0	0	0	0	0	0	0	0	0	0	0	0	0	0	0	0.1	0.1	0.316228	0	0	0	0	0	0	0	0	0	0
329	0	0	0	0	0	0	1.6	16.4889	4.06065	0	0	0	0	0	0	0	0	0	0	0	0	0	0	0	0	0	0	0	0	0	0	0	0	0	0	0	0.4	1.6	1.26491	0	0	0	0.4	1.6	1.26491	0.1	0.1	0.316228	0
363	0	0	0	0	0	0	0.4	1.6	1.26491	0	0	0	0	0	0	0	0	0	0	0	0	0	0	0	0	0	0	0	0	0	0	0	0	0	0	0	0	0	0	0	0	0	0.3	0.9	0.948683	0	0	0	0
385	0	0	0	0.2	0.4	0.632456	0	0	0	0	0	0	0	0	0	0	0	0	0	0	0	0	0	0	0	0	0	0	0	0	0	0	0	0	0	0	0	0	0	0	0	0	0	0	0	0	0	0	0
460	0	0	0	0.1	0.1	0.316228	0.2	0.4	0.632456	0	0	0	0	0	0	0	0	0	0	0	0	0	0	0	0	0	0	0	0	0	0.5	1.16667	1.08012	0	0	0	0	0	0	0	0	0	0	0	0	0	0	0	0
487	0	0	0	0.5	2.5	1.58114	0	0	0	0	0	0	0	0	0	0	0	0	0	0	0	0	0	0	0	0	0	0	0	0	0	0	0	0	0	0	0	0	0	0	0	0	0	0	0	0	0	0	0
491	0	0	0	0	0	0	0	0	0	0	0	0	0	0	0	0.1	0.1	0.316228	0	0	0	0	0	0	0	0	0	0	0	0	0	0	0	0	0	0	0	0	0	0	0	0	0	0	0	0	0	0	0
539	0	0	0	0	0	0	0	0	0	0	0	0	0	0	0	0	0	0	0	0	0	0	0	0	0	0	0	0	0	0	0	0	0	0	0	0	0	0	0	0	0	0	0	0	0	0.3	0.9	0.948683	0
106	0	0	0	0	0	0	0	0	0	0	0	0	0	0	0	0	0	0	0	0	0	0	0	0	0	0	0	0	0	0	0.4	1.6	1.26491	0.1	0.1	0.316228	0	0	0	0	0	0	0	0	0	0	0	0	0
161	0	0	0	0	0	0	0.1	0.1	0.316228	0	0	0	0	0	0	0	0	0	0	0	0	0	0	0	0	0	0	0	0	0	0	0	0	0	0	0	1.9	16.9889	4.12176	0	0	0	0	0	0	0	0	0	0
155	0	0	0	0	0	0	0	0	0	0	0	0	0	0	0	0	0	0	0	0	0	0	0	0	0	0	0	0	0	0	0.2	0.4	0.632456	0	0	0	0	0	0	0	0	0	0	0	0	1.2	14.4	3.79473	0
44	0.8	6.4	2.52982	0	0	0	0	0	0	0	0	0	0	0	0	0	0	0	0	0	0	0	0	0	0	0	0	0	0	0	0	0	0	0	0	0	0	0	0	0	0	0	0	0	0	0	0	0	0
290	0	0	0	0	0	0	0	0	0	0	0	0	0	0	0	0	0	0	0	0	0	0	0	0	0	0	0	0	0	0	0	0	0	0	0	0	0	0	0	0	0	0	0	0	0	0	0	0	0
540	1.3	14.2333	3.77271	0.2	0.4	0.632456	1.8	32.4	5.6921	0	0	0	0	0	0	0	0	0	0	0	0	0	0	0	0	0	0	0	0	0	0	0	0	0	0	0	0.4	0.933333	0.966092	0	0	0	0.2	0.4	0.632456	0	0	0	0
7	6.6	62.0444	7.87683	24	1972	44.4072	8.4	111.378	10.5536	0	0	0	0	0	0	0	0	0	0	0	0	0	0	0	0.111111	0.111111	0.333333	0	0	0	1.4	8.04444	2.83627	0.3	0.455556	0.674949	8	140.667	11.8603	0	0	0	2.4	12.7111	3.56526	1	2	1.41421	0
88	0	0	0	0	0	0	0	0	0	0	0	0	0	0	0	0	0	0	0	0	0	0	0	0	0	0	0	0	0	0	0	0	0	0	0	0	0	0	0	0	0	0	0	0	0	0	0	0	0
126	0.2	0.4	0.632456	0.1	0.1	0.316228	0.3	0.9	0.948683	0	0	0	0	0	0	0	0	0	0	0	0	0	0	0	0	0	0	0	0	0	0	0	0	0	0	0	0	0	0	0	0	0	0	0	0	0.2	0.4	0.632456	0
376	0	0	0	0	0	0	0	0	0	0	0	0	0	0	0	0	0	0	0	0	0	0	0	0	0	0	0	0	0	0	0	0	0	0	0	0	0	0	0	0	0	0	0	0	0	0	0	0	0
94	0	0	0	0	0	0	0	0	0	0	0	0	0	0	0	0	0	0	0	0	0	0	0	0	0	0	0	0	0	0	0	0	0	0	0	0	0	0	0	0	0	0	0	0	0	0	0	0	0
154	0	0	0	0	0	0	0.1	0.1	0.316228	0	0	0	0	0	0	0	0	0	0	0	0	0	0	0	0	0	0	0	0	0	0	0	0	0	0	0	0	0	0	0	0	0	0	0	0	0	0	0	0
427	0.2	0.4	0.632456	0	0	0	0.4	1.6	1.26491	0	0	0	0	0	0	0	0	0	0	0	0	0	0	0	0	0	0	0	0	0	1.3	14.2333	3.77271	0	0	0	0	0	0	0	0	0	0	0	0	0	0	0	0
71	0	0	0	0	0	0	0	0	0	0	0	0	0	0	0	0	0	0	0	0	0	0	0	0	0	0	0	0	0	0	0	0	0	0	0	0	0	0	0	0	0	0	0	0	0	0	0	0	0
373	0	0	0	0	0	0	0	0	0	0	0	0	0	0	0	0	0	0	0	0	0	0	0	0	0	0	0	0	0	0	0	0	0	0	0	0	0	0	0	0	0	0	0	0	0	0	0	0	0
338	0	0	0	0	0	0	0.2	0.4	0.632456	0	0	0	0	0	0	0	0	0	0	0	0	0	0	0	0	0	0	0	0	0	0	0	0	0	0	0	0	0	0	0	0	0	0	0	0	0	0	0	0
396	0	0	0	0	0	0	0	0	0	0	0	0	0	0	0	0	0	0	0	0	0	0	0	0	0	0	0	0	0	0	0	0	0	0	0	0	0	0	0	0	0	0	0	0	0	0	0	0	0
331	0	0	0	0	0	0	0.4	1.6	1.26491	0	0	0	0	0	0	0	0	0	0	0	0	0	0	0	0	0	0	0	0	0	0	0	0	0	0	0	0	0	0	0	0	0	0	0	0	0	0	0	0
83	0	0	0	0	0	0	0	0	0	0	0	0	0	0	0	0	0	0	0	0	0	0	0	0	0	0	0	0	0	0	0	0	0	0	0	0	0	0	0	0	0	0	0	0	0	0	0	0	0
167	0	0	0	0	0	0	0	0	0	0	0	0	0	0	0	0	0	0	0	0	0	0	0	0	0	0	0	0	0	0	0	0	0	0	0	0	0	0	0	0	0	0	0	0	0	0	0	0	0
220	0.9	4.98889	2.23358	3	42.2222	6.49786	0.7	2.67778	1.63639	0	0	0	0	0	0	0	0	0	0	0	0	0	0	0	0.111111	0.111111	0.333333	0	0	0	0.4	1.6	1.26491	0	0	0	0.3	0.455556	0.674949	0	0	0	0.4	0.933333	0.966092	0	0	0	0
319	0.2	0.4	0.632456	0	0	0	0.4	0.933333	0.966092	0	0	0	0	0	0	0	0	0	0	0	0	0	0	0	0	0	0	0	0	0	0	0	0	0	0	0	0	0	0	0	0	0	0.2	0.177778	0.421637	0	0	0	0
446	0	0	0	0	0	0	0	0	0	0	0	0	0	0	0	0	0	0	0	0	0	0	0	0	0	0	0	0	0	0	0	0	0	0	0	0	0	0	0	0	0	0	0	0	0	0	0	0	0
203	0	0	0	0	0	0	0	0	0	0	0	0	0	0	0	0	0	0	0	0	0	0	0	0	0	0	0	0	0	0	0	0	0	0	0	0	0	0	0	0	0	0	0	0	0	0	0	0	0
434	0	0	0	0	0	0	0	0	0	0	0	0	0	0	0	0	0	0	0	0	0	0	0	0	0	0	0	0	0	0	0	0	0	0	0	0	0	0	0	0	0	0	0	0	0	0	0	0	0
232	0.4	1.6	1.26491	0	0	0	0	0	0	0	0	0	0	0	0	0	0	0	0	0	0	0	0	0	0	0	0	0	0	0	0	0	0	0	0	0	0	0	0	0	0	0	0	0	0	0	0	0	0
60	0	0	0	0	0	0	0	0	0	0	0	0	0	0	0	0	0	0	0	0	0	0	0	0	0	0	0	0	0	0	0	0	0	0	0	0	0	0	0	0	0	0	0	0	0	0	0	0	0
79	0	0	0	0	0	0	0	0	0	0	0	0	0	0	0	0	0	0	0	0	0	0	0	0	0	0	0	0	0	0	0	0	0	0	0	0	0	0	0	0	0	0	0	0	0	0	0	0	0
195	0	0	0	0	0	0	0	0	0	0	0	0	0	0	0	0	0	0	0	0	0	0	0	0	0	0	0	0	0	0	0	0	0	0	0	0	0	0	0	0	0	0	0	0	0	0	0	0	0
214	0	0	0	0	0	0	0	0	0	0	0	0	0	0	0	0	0	0	0	0	0	0	0	0	0	0	0	0	0	0	0	0	0	0	0	0	0	0	0	0	0	0	0	0	0	0	0	0	0
471	0	0	0	0	0	0	0	0	0	0	0	0	0	0	0	0	0	0	0	0	0	0	0	0	0	0	0	0	0	0	0	0	0	0	0	0	0	0	0	0	0	0	0	0	0	0	0	0	0
484	0	0	0	0	0	0	0	0	0	0	0	0	0	0	0	0	0	0	0	0	0	0	0	0	0	0	0	0	0	0	0	0	0	0.1	0.1	0.316228	0.6	3.6	1.89737	0	0	0	0	0	0	0.3	0.455556	0.674949	0
74	0	0	0	0.9	8.1	2.84605	0.3	0.9	0.948683	0	0	0	0	0	0	0	0	0	0	0	0	0	0	0	0.111111	0.111111	0.333333	0	0	0	0	0	0	0	0	0	0	0	0	0	0	0	0	0	0	0	0	0	0
98	0.3	0.9	0.948683	1.1	8.1	2.84605	0.4	1.6	1.26491	0	0	0	0	0	0	0	0	0	0	0	0	0	0	0	0	0	0	0	0	0	0	0	0	0	0	0	0	0	0	0	0	0	0	0	0	0	0	0	0
514	0.1	0.1	0.316228	0	0	0	0	0	0	0	0	0	0	0	0	0	0	0	0	0	0	0	0	0	0	0	0	0	0	0	0	0	0	0	0	0	0	0	0	0	0	0	0	0	0	0	0	0	0
66	0	0	0	0	0	0	0.1	0.1	0.316228	0	0	0	0	0	0	0	0	0	0	0	0	0	0	0	0	0	0	0	0	0	0	0	0	0	0	0	0	0	0	0	0	0	0	0	0	0	0	0	0
496	0	0	0	0	0	0	0	0	0	0	0	0	0	0	0	0	0	0	0	0	0	0	0	0	0	0	0	0	0	0	0	0	0	0	0	0	0	0	0	0	0	0	0	0	0	0	0	0	0
170	0	0	0	0	0	0	0	0	0	0	0	0	0	0	0	0	0	0	0	0	0	0	0	0	0	0	0	0	0	0	0	0	0	0	0	0	0.1	0.1	0.316228	0	0	0	0	0	0	0	0	0	0
327	0	0	0	0	0	0	0	0	0	0	0	0	0	0	0	0	0	0	0	0	0	0	0	0	0	0	0	0	0	0	0	0	0	0	0	0	0	0	0	0	0	0	0.3	0.455556	0.674949	0	0	0	0
408	0	0	0	0	0	0	0	0	0	0	0	0	0	0	0	0	0	0	0	0	0	0	0	0	0	0	0	0	0	0	0	0	0	0	0	0	0.2	0.4	0.632456	0	0	0	0.2	0.177778	0.421637	0	0	0	0
441	0	0	0	0	0	0	0	0	0	0	0	0	0	0	0	0	0	0	0	0	0	0	0	0	0	0	0	0	0	0	0	0	0	0	0	0	0	0	0	0	0	0	0.2	0.177778	0.421637	0.9	8.1	2.84605	0
390	1.9	36.1	6.00833	0	0	0	0.9	4.98889	2.23358	0	0	0	0	0	0	0	0	0	0	0	0	0	0	0	0	0	0	0	0	0	0	0	0	0	0	0	0	0	0	0	0	0	0	0	0	0.3	0.9	0.948683	0
424	16.3	407.567	20.1883	48.3	1696.9	41.1934	47.5	2750.94	52.4494	0.1	0.1	0.316228	0	0	0	3	22.8889	4.78423	0	0	0	0	0	0	0.333333	1	1	0	0	0	16.3	299.344	17.3016	2.1	28.3222	5.32186	73	10070.2	100.35	0.1	0.1	0.316228	122.9	2508.77	50.0876	195.4	15908.9	126.131	0
16	0	0	0	0.1	0.1	0.316228	0.1	0.1	0.316228	0	0	0	0	0	0	0	0	0	0	0	0	0	0	0	0	0	0	0	0	0	0.6	1.82222	1.3499	0	0	0	0	0	0	0	0	0	0.8	2.62222	1.61933	1.4	14.0444	3.74759	0
53	1.5	11.3889	3.37474	0.7	2.67778	1.63639	0.1	0.1	0.316228	0	0	0	0	0	0	0	0	0	0	0	0	0	0	0	0	0	0	0	0	0	0	0	0	0.2	0.177778	0.421637	0.2	0.4	0.632456	0	0	0	3.2	83.0667	9.11409	6.5	69.8333	8.35663	0
105	1.8	9.28889	3.04777	2.6	11.1556	3.33999	0.8	1.51111	1.22927	0	0	0	0	0	0	0	0	0	0	0	0	0	0	0	0.222222	0.444444	0.666667	0.1	0.1	0.316228	1.4	4.48889	2.1187	0.4	0.933333	0.966092	1.1	3.43333	1.85293	0	0	0	0.9	3.65556	1.91195	0.5	0.5	0.707107	0
229	0	0	0	0	0	0	0	0	0	0	0	0	0	0	0	0	0	0	0	0	0	0	0	0	0	0	0	0	0	0	0	0	0	0.1	0.1	0.316228	0	0	0	0	0	0	0	0	0	0	0	0	0
257	0.6	2.48889	1.57762	0.8	6.4	2.52982	0.6	1.82222	1.3499	0	0	0	0	0	0	0	0	0	0	0	0	0	0	0	0	0	0	0	0	0	0	0	0	0	0	0	0.2	0.4	0.632456	0	0	0	0	0	0	0	0	0	0
258	0	0	0	0	0	0	0	0	0	0	0	0	0	0	0	0	0	0	0	0	0	0	0	0	0	0	0	0	0	0	0	0	0	0	0	0	0	0	0	0	0	0	0	0	0	0	0	0	0
264	0	0	0	0	0	0	0.1	0.1	0.316228	0	0	0	0	0	0	0	0	0	0	0	0	0	0	0	0	0	0	0	0	0	0	0	0	0	0	0	0.1	0.1	0.316228	0	0	0	0	0	0	0	0	0	0
293	0.1	0.1	0.316228	0.1	0.1	0.316228	0	0	0	0	0	0	0	0	0	0	0	0	0	0	0	0	0	0	0	0	0	0	0	0	0	0	0	0	0	0	0	0	0	0	0	0	0	0	0	0	0	0	0
340	0	0	0	0	0	0	0	0	0	0	0	0	0	0	0	0	0	0	0	0	0	0	0	0	0	0	0	0	0	0	0	0	0	0	0	0	0	0	0	0	0	0	0	0	0	0	0	0	0
387	0	0	0	0	0	0	0.5	2.5	1.58114	0	0	0	0	0	0	0	0	0	0	0	0	0	0	0	0	0	0	0	0	0	0	0	0	0	0	0	0	0	0	0	0	0	0	0	0	0	0	0	0
401	0	0	0	0	0	0	0	0	0	0	0	0	0	0	0	0	0	0	0	0	0	0	0	0	0	0	0	0	0	0	0.1	0.1	0.316228	0.1	0.1	0.316228	0.1	0.1	0.316228	0	0	0	0	0	0	0.1	0.1	0.316228	0
509	0	0	0	0	0	0	0	0	0	0	0	0	0	0	0	0	0	0	0	0	0	0	0	0	0	0	0	0	0	0	0	0	0	0	0	0	0	0	0	0	0	0	0	0	0	0.1	0.1	0.316228	0
512	0	0	0	0	0	0	0	0	0	0	0	0	0	0	0	0	0	0	0	0	0	0	0	0	0	0	0	0	0	0	0	0	0	0	0	0	0	0	0	0	0	0	0.1	0.1	0.316228	0	0	0	0
50	0.8	1.95556	1.39841	3	27.3333	5.22813	0.4	0.266667	0.516398	0	0	0	0	0	0	0.1	0.1	0.316228	0	0	0	0	0	0	0	0	0	0	0	0	1.5	8.05556	2.83823	0.1	0.1	0.316228	0.3	0.455556	0.674949	0	0	0	0.2	0.177778	0.421637	0	0	0	0
160	2.6	9.15556	3.02581	2.2	19.5111	4.41714	1.4	6.26667	2.50333	0	0	0	0	0	0	0.2	0.4	0.632456	0	0	0	0	0	0	0	0	0	0	0	0	0.5	0.944444	0.971825	0.3	0.455556	0.674949	3	11.3333	3.3665	0	0	0	3.8	11.9556	3.45768	1.7	16.2333	4.02906	0
246	0	0	0	0	0	0	0.9	3.65556	1.91195	0	0	0	0	0	0	0	0	0	0	0	0	0	0	0	0	0	0	0	0	0	0.1	0.1	0.316228	0	0	0	0	0	0	0	0	0	0	0	0	0.2	0.4	0.632456	0
304	0	0	0	0	0	0	0	0	0	0	0	0	0	0	0	0	0	0	0	0	0	0	0	0	0	0	0	0	0	0	0	0	0	0	0	0	0	0	0	0	0	0	0	0	0	0.1	0.1	0.316228	0
330	0.1	0.1	0.316228	0	0	0	0	0	0	0	0	0	0	0	0	0	0	0	0	0	0	0	0	0	0	0	0	0	0	0	0	0	0	0	0	0	0	0	0	0	0	0	0	0	0	0	0	0	0
364	0	0	0	0	0	0	0.1	0.1	0.316228	0	0	0	0	0	0	0	0	0	0	0	0	0	0	0	0	0	0	0	0	0	0	0	0	0	0	0	0	0	0	0	0	0	0	0	0	0	0	0	0
415	0	0	0	0	0	0	0	0	0	0	0	0	0	0	0	0	0	0	0	0	0	0	0	0	0	0	0	0	0	0	0	0	0	0	0	0	0	0	0	0	0	0	0	0	0	0	0	0	0
469	0.1	0.1	0.316228	2.2	10.8444	3.29309	0.6	1.82222	1.3499	0	0	0	0	0	0	0	0	0	0	0	0	0	0	0	0	0	0	0	0	0	0.4	0.933333	0.966092	0.2	0.177778	0.421637	0.8	1.73333	1.31656	0	0	0	0.1	0.1	0.316228	0.3	0.9	0.948683	0
413	0	0	0	0	0	0	0	0	0	0	0	0	0	0	0	0	0	0	0	0	0	0	0	0	0	0	0	0	0	0	0.9	8.1	2.84605	0	0	0	0	0	0	0	0	0	0	0	0	0.2	0.4	0.632456	0
276	0	0	0	0	0	0	0	0	0	0	0	0	0	0	0	0	0	0	0	0	0	0	0	0	0	0	0	0	0	0	0	0	0	0	0	0	0	0	0	0	0	0	0	0	0	0	0	0	0
267	1.5	16.7222	4.08928	0.7	3.56667	1.88856	1.5	5.38889	2.3214	0	0	0	0	0	0	0	0	0	0	0	0	0	0	0	0	0	0	0	0	0	0.1	0.1	0.316228	0.1	0.1	0.316228	1.6	13.8222	3.71782	0	0	0	1.7	2.67778	1.63639	1.7	5.56667	2.35938	0
8	4.8	21.9556	4.68568	6.3	38.0111	6.16532	6	72	8.48528	0	0	0	0	0	0	0.2	0.177778	0.421637	0	0	0	0	0	0	0.111111	0.111111	0.333333	0	0	0	3.3	5.78889	2.40601	0.6	3.6	1.89737	2.1	4.54444	2.13177	0	0	0	29.8	2567.29	50.6684	9.9	178.767	13.3704	0
462	0.1	0.1	0.316228	0.6	3.6	1.89737	0	0	0	0	0	0	0	0	0	0	0	0	0	0	0	0	0	0	0	0	0	0	0	0	0	0	0	0	0	0	0.6	1.6	1.26491	0	0	0	0	0	0	0	0	0	0
255	0	0	0	0	0	0	0	0	0	0	0	0	0	0	0	0	0	0	0	0	0	0	0	0	0	0	0	0	0	0	0	0	0	0	0	0	0	0	0	0	0	0	0	0	0	0	0	0	0
534	0.5	2.5	1.58114	0	0	0	0.9	6.32222	2.5144	0	0	0	0	0	0	0	0	0	0	0	0	0	0	0	0	0	0	0	0	0	0	0	0	0	0	0	0.3	0.233333	0.483046	0	0	0	0	0	0	0.2	0.177778	0.421637	0
135	4	44.6667	6.68331	2.4	9.6	3.09839	2.7	30.2333	5.49848	0	0	0	0	0	0	0.1	0.1	0.316228	0	0	0	0	0	0	0.222222	0.444444	0.666667	0	0	0	1.5	6.27778	2.50555	0.3	0.233333	0.483046	3.4	18.2667	4.27395	0	0	0	3	6.22222	2.49444	4.2	48.4	6.95701	0
342	0	0	0	0	0	0	0.1	0.1	0.316228	0	0	0	0	0	0	0	0	0	0	0	0	0	0	0	0	0	0	0	0	0	0	0	0	0	0	0	0	0	0	0	0	0	0.1	0.1	0.316228	0	0	0	0
418	0.3	0.9	0.948683	0	0	0	0.1	0.1	0.316228	0	0	0	0	0	0	0	0	0	0	0	0	0	0	0	0	0	0	0	0	0	0.1	0.1	0.316228	0	0	0	0.5	1.16667	1.08012	0	0	0	0	0	0	0	0	0	0
76	0	0	0	0	0	0	0	0	0	0	0	0	0	0	0	0	0	0	0	0	0	0	0	0	0	0	0	0	0	0	0	0	0	0	0	0	0	0	0	0	0	0	0	0	0	0	0	0	0
236	0	0	0	0.2	0.4	0.632456	0	0	0	0	0	0	0	0	0	0	0	0	0	0	0	0	0	0	0	0	0	0	0	0	0.4	1.6	1.26491	0	0	0	0	0	0	0	0	0	0	0	0	0	0	0	0
150	0	0	0	0	0	0	0	0	0	0	0	0	0	0	0	0	0	0	0	0	0	0	0	0	0	0	0	0.1	0.1	0.316228	0	0	0	0	0	0	0	0	0	0	0	0	0	0	0	0	0	0	0
228	0	0	0	0	0	0	0	0	0	0	0	0	0	0	0	0	0	0	0	0	0	0	0	0	0	0	0	0	0	0	0	0	0	0	0	0	0	0	0	0	0	0	0	0	0	0	0	0	0
261	15.4	210.711	14.5159	47.8	1299.96	36.0549	47.6	901.6	30.0267	0	0	0	0	0	0	2.8	8.17778	2.85968	0	0	0	0	0	0	3.55556	14.5278	3.81153	17.6	374.044	19.3402	22.1	549.656	23.4447	4.4	124.267	11.1475	46.8	560.4	23.6728	0	0	0	7.2	26.1778	5.11642	8.2	38.6222	6.21468	0
278	0	0	0	0	0	0	0	0	0	0	0	0	0	0	0	0	0	0	0	0	0	0	0	0	0	0	0	0	0	0	0	0	0	0	0	0	0	0	0	0	0	0	0	0	0	0	0	0	0
33	0.2	0.4	0.632456	0	0	0	0.6	3.6	1.89737	0	0	0	0	0	0	0	0	0	0	0	0	0	0	0	0	0	0	0	0	0	0	0	0	0	0	0	0	0	0	0	0	0	0.6	1.82222	1.3499	0	0	0	0
89	0	0	0	0	0	0	0	0	0	0	0	0	0	0	0	0	0	0	0	0	0	0	0	0	0	0	0	0	0	0	0	0	0	0	0	0	0	0	0	0	0	0	0	0	0	0.1	0.1	0.316228	0
133	9.5	121.389	11.0177	12	285.333	16.8918	1.9	3.21111	1.79196	0	0	0	0	0	0	0.8	3.06667	1.75119	0	0	0	0	0	0	0.333333	1	1	4.9	46.1	6.7897	12.2	197.733	14.0618	0.7	2.45556	1.56702	2.5	7.83333	2.79881	0	0	0	4.4	56.0444	7.48628	6.1	52.5444	7.24875	0.1
162	0	0	0	0.6	2.48889	1.57762	0.7	3.56667	1.88856	0	0	0	0	0	0	0	0	0	0	0	0	0	0	0	0	0	0	0	0	0	0	0	0	0	0	0	0	0	0	0	0	0	0	0	0	0	0	0	0
169	0	0	0	0.1	0.1	0.316228	0	0	0	0	0	0	0	0	0	0	0	0	0	0	0	0	0	0	0	0	0	0	0	0	0	0	0	0	0	0	0.1	0.1	0.316228	0	0	0	0	0	0	0	0	0	0
171	1.3	16.9	4.11096	0	0	0	0.1	0.1	0.316228	0	0	0	0	0	0	0	0	0	0	0	0	0	0	0	0	0	0	0.8	4.84444	2.20101	0.4	1.6	1.26491	0	0	0	0.2	0.177778	0.421637	0	0	0	0.2	0.4	0.632456	0	0	0	0
183	1.1	5.87778	2.42441	0.5	0.944444	0.971825	1.2	9.73333	3.11983	0	0	0	0	0	0	0	0	0	0	0	0	0	0	0	0	0	0	0	0	0	0.7	3.56667	1.88856	0	0	0	1.8	12.1778	3.48967	0	0	0	0.2	0.177778	0.421637	0	0	0	0
186	0	0	0	0.1	0.1	0.316228	0	0	0	0	0	0	0	0	0	0	0	0	0	0	0	0	0	0	0	0	0	0	0	0	0	0	0	0	0	0	0	0	0	0	0	0	0	0	0	0	0	0	0
188	0.1	0.1	0.316228	0	0	0	0	0	0	0	0	0	0	0	0	0	0	0	0	0	0	0	0	0	0	0	0	0	0	0	0	0	0	0	0	0	0	0	0	0	0	0	0	0	0	0	0	0	0
198	0	0	0	0	0	0	0	0	0	0	0	0	0	0	0	0	0	0	0	0	0	0	0	0	0	0	0	0	0	0	0	0	0	0	0	0	0	0	0	0	0	0	0	0	0	0	0	0	0
270	0	0	0	0	0	0	0	0	0	0	0	0	0	0	0	0	0	0	0	0	0	0	0	0	0	0	0	0	0	0	0.1	0.1	0.316228	0	0	0	0	0	0	0	0	0	0	0	0	0	0	0	0
272	0	0	0	1.1	12.1	3.47851	2.2	29.5111	5.43241	0	0	0	0	0	0	0	0	0	0	0	0	0	0	0	0	0	0	0	0	0	0.3	0.455556	0.674949	0	0	0	0	0	0	0	0	0	0	0	0	0	0	0	0
284	0.4	1.6	1.26491	0	0	0	0	0	0	0	0	0	0	0	0	0	0	0	0	0	0	0	0	0	0	0	0	0	0	0	0	0	0	0	0	0	0	0	0	0	0	0	0	0	0	0	0	0	0
296	0	0	0	0	0	0	0	0	0	0	0	0	0	0	0	0	0	0	0	0	0	0	0	0	0	0	0	0	0	0	0.1	0.1	0.316228	0	0	0	0	0	0	0	0	0	0	0	0	0	0	0	0
335	0	0	0	0	0	0	0	0	0	0	0	0	0	0	0	0	0	0	0	0	0	0	0	0	0	0	0	0	0	0	0.2	0.4	0.632456	0	0	0	0	0	0	0	0	0	0	0	0	0.1	0.1	0.316228	0
397	0	0	0	0.5	2.5	1.58114	0	0	0	0	0	0	0	0	0	0	0	0	0	0	0	0	0	0	0	0	0	0	0	0	0	0	0	0	0	0	0	0	0	0	0	0	0	0	0	0	0	0	0
402	0	0	0	0	0	0	0	0	0	0	0	0	0	0	0	0	0	0	0	0	0	0	0	0	0	0	0	0	0	0	0	0	0	0	0	0	0	0	0	0	0	0	0	0	0	0.1	0.1	0.316228	0
437	0.2	0.4	0.632456	2.7	48.4556	6.961	5.8	75.5111	8.68971	0	0	0	0	0	0	0	0	0	0	0	0	0	0	0	0	0	0	0	0	0	0.9	2.54444	1.59513	0.4	0.933333	0.966092	0.4	0.933333	0.966092	0	0	0	4.6	15.6	3.94968	7.4	54.4889	7.38166	0
481	0.6	2.48889	1.57762	3.3	11.7889	3.4335	1.6	6.71111	2.59058	0	0	0	0	0	0	0	0	0	0	0	0	0	0	0	0	0	0	0	0	0	0.8	2.62222	1.61933	0.2	0.4	0.632456	1.6	2.26667	1.50555	0	0	0	0.5	0.5	0.707107	0.8	2.62222	1.61933	0
483	0	0	0	0	0	0	0	0	0	0	0	0	0	0	0	0	0	0	0	0	0	0	0	0	0	0	0	0	0	0	0	0	0	0	0	0	0.2	0.177778	0.421637	0	0	0	0	0	0	0	0	0	0
498	0.1	0.1	0.316228	0	0	0	0	0	0	0	0	0	0	0	0	0	0	0	0	0	0	0	0	0	0	0	0	0	0	0	0	0	0	0	0	0	0	0	0	0	0	0	0	0	0	0	0	0	0
511	0	0	0	0.5	2.5	1.58114	0.2	0.177778	0.421637	0	0	0	0	0	0	0	0	0	0	0	0	0	0	0	0	0	0	0	0	0	0	0	0	0	0	0	0	0	0	0	0	0	0.1	0.1	0.316228	0	0	0	0
513	0	0	0	0	0	0	0	0	0	0	0	0	0	0	0	0	0	0	0	0	0	0	0	0	0	0	0	0	0	0	0	0	0	0.1	0.1	0.316228	0	0	0	0	0	0	0	0	0	0	0	0	0
519	0.1	0.1	0.316228	0	0	0	0	0	0	0	0	0	0	0	0	0	0	0	0	0	0	0	0	0	0	0	0	0	0	0	0	0	0	0	0	0	0	0	0	0	0	0	0	0	0	0	0	0	0
533	0.2	0.4	0.632456	0	0	0	0	0	0	0	0	0	0	0	0	0	0	0	0	0	0	0	0	0	0	0	0	0	0	0	0	0	0	0	0	0	0	0	0	0	0	0	0	0	0	0	0	0	0
542	0	0	0	0	0	0	0	0	0	0	0	0	0	0	0	0	0	0	0	0	0	0	0	0	0	0	0	0	0	0	0	0	0	0	0	0	0	0	0	0	0	0	0.1	0.1	0.316228	0	0	0	0
175	0	0	0	0	0	0	0	0	0	0	0	0	0	0	0	0	0	0	0	0	0	0	0	0	0	0	0	0	0	0	0.1	0.1	0.316228	0	0	0	0	0	0	0	0	0	0	0	0	0	0	0	0
303	1.7	25.3444	5.03433	1	3.55556	1.88562	1.4	6.26667	2.50333	0	0	0	0	0	0	0	0	0	0	0	0	0	0	0	0	0	0	0.5	0.944444	0.971825	0.3	0.455556	0.674949	0	0	0	0.9	8.1	2.84605	0	0	0	0.1	0.1	0.316228	0	0	0	0
283	0	0	0	0.2	0.4	0.632456	0	0	0	0	0	0	0	0	0	0	0	0	0	0	0	0	0	0	0	0	0	0	0	0	0	0	0	0	0	0	0	0	0	0	0	0	0	0	0	0	0	0	0
494	0.8	3.06667	1.75119	0.6	1.82222	1.3499	2.5	25.1667	5.01664	0	0	0	0	0	0	0.1	0.1	0.316228	0	0	0	0	0	0	0	0	0	0	0	0	0.7	1.12222	1.05935	0.1	0.1	0.316228	0.6	0.488889	0.699206	0	0	0	0.1	0.1	0.316228	0	0	0	0
355	0	0	0	0	0	0	0	0	0	0	0	0	0	0	0	0	0	0	0	0	0	0	0	0	0	0	0	0	0	0	0	0	0	0	0	0	0	0	0	0	0	0	0	0	0	0.1	0.1	0.316228	0
116	1.1	3.65556	1.91195	2.4	9.37778	3.06232	1.7	10.9	3.30151	0	0	0	0	0	0	0	0	0	0	0	0	0	0	0	0	0	0	0.1	0.1	0.316228	0.5	0.722222	0.849837	0.1	0.1	0.316228	0.5	0.722222	0.849837	0	0	0	1.1	6.1	2.46982	0.9	2.54444	1.59513	0
225	3.9	29.2111	5.40473	25.1	688.767	26.2444	4.7	20.4556	4.52278	0	0	0	0	0	0	0.1	0.1	0.316228	0	0	0	0	0	0	0	0	0	0	0	0	2.9	12.5444	3.54181	2	12.2222	3.49603	22.9	1588.99	39.8621	0	0	0	1	2.22222	1.49071	11.2	739.733	27.198	0
75	0	0	0	0	0	0	0	0	0	0	0	0	0	0	0	0	0	0	0	0	0	0	0	0	0	0	0	0	0	0	0	0	0	0	0	0	0	0	0	0	0	0	0.1	0.1	0.316228	0	0	0	0
507	0.1	0.1	0.316228	0	0	0	0	0	0	0	0	0	0	0	0	0	0	0	0	0	0	0	0	0	0	0	0	0	0	0	0	0	0	0	0	0	0	0	0	0	0	0	0	0	0	0	0	0	0
333	0.6	0.933333	0.966092	0.4	0.711111	0.843274	0.1	0.1	0.316228	0	0	0	0	0	0	0	0	0	0	0	0	0	0	0	0	0	0	0	0	0	0.2	0.4	0.632456	0.6	3.6	1.89737	0.6	1.15556	1.07497	0	0	0	0	0	0	0	0	0	0
199	0.2	0.4	0.632456	0	0	0	0	0	0	0	0	0	0	0	0	0	0	0	0	0	0	0	0	0	0	0	0	0	0	0	0	0	0	0	0	0	0	0	0	0	0	0	0	0	0	0	0	0	0
25	0	0	0	0.2	0.4	0.632456	0	0	0	0	0	0	0	0	0	0	0	0	0	0	0	0	0	0	0	0	0	0	0	0	0	0	0	0	0	0	0	0	0	0	0	0	0	0	0	0	0	0	0
223	0	0	0	0	0	0	13.2	1742.4	41.7421	0	0	0	0	0	0	0	0	0	0	0	0	0	0	0	0	0	0	0	0	0	0.1	0.1	0.316228	0	0	0	0	0	0	0	0	0	0	0	0	0	0	0	0
230	0.1	0.1	0.316228	0	0	0	0.1	0.1	0.316228	0	0	0	0	0	0	0	0	0	0	0	0	0	0	0	0	0	0	0	0	0	0.1	0.1	0.316228	0	0	0	0	0	0	0	0	0	0	0	0	0	0	0	0
456	0	0	0	0	0	0	0	0	0	0	0	0	0	0	0	0	0	0	0	0	0	0	0	0	0	0	0	0	0	0	0	0	0	0	0	0	0	0	0	0	0	0	0	0	0	0	0	0	0
38	0	0	0	0	0	0	0	0	0	0	0	0	0	0	0	0	0	0	0	0	0	0	0	0	0	0	0	0	0	0	0	0	0	0	0	0	0	0	0	0	0	0	0	0	0	0	0	0	0
312	0	0	0	0	0	0	0	0	0	0	0	0	0	0	0	0	0	0	0	0	0	0	0	0	0	0	0	0	0	0	0	0	0	0	0	0	0	0	0	0	0	0	0	0	0	0	0	0	0
361	0	0	0	0.8	6.4	2.52982	3.1	96.1	9.80306	0	0	0	0	0	0	0	0	0	0	0	0	0	0	0	0	0	0	0	0	0	0	0	0	0	0	0	0	0	0	0	0	0	0	0	0	0	0	0	0
136	0	0	0	0	0	0	0	0	0	0	0	0	0	0	0	0	0	0	0	0	0	0	0	0	0	0	0	0	0	0	0.1	0.1	0.316228	0.1	0.1	0.316228	0.1	0.1	0.316228	0	0	0	0	0	0	0	0	0	0
256	0	0	0	1.1	8.1	2.84605	0.8	3.06667	1.75119	0	0	0	0	0	0	0.1	0.1	0.316228	0	0	0	0	0	0	0	0	0	0	0	0	0	0	0	0.1	0.1	0.316228	0.1	0.1	0.316228	0	0	0	0	0	0	0.1	0.1	0.316228	0
108	0	0	0	0	0	0	0	0	0	0	0	0	0	0	0	0	0	0	0	0	0	0	0	0	0	0	0	0	0	0	0	0	0	0	0	0	0	0	0	0	0	0	0.1	0.1	0.316228	0	0	0	0
233	0	0	0	0	0	0	0	0	0	0	0	0	0	0	0	0	0	0	0	0	0	0	0	0	0	0	0	0	0	0	0	0	0	0	0	0	0	0	0	0	0	0	0	0	0	0	0	0	0
516	0	0	0	0	0	0	0	0	0	0	0	0	0	0	0	0	0	0	0	0	0	0	0	0	0	0	0	0	0	0	0	0	0	0	0	0	0	0	0	0	0	0	0	0	0	0	0	0	0
215	0	0	0	0.7	4.9	2.21359	0	0	0	0	0	0	0	0	0	0	0	0	0	0	0	0	0	0	0	0	0	0	0	0	0	0	0	0	0	0	0	0	0	0	0	0	0	0	0	0	0	0	0
21	0	0	0	0	0	0	0	0	0	0	0	0	0	0	0	0	0	0	0	0	0	0	0	0	0	0	0	0	0	0	0.1	0.1	0.316228	0	0	0	0	0	0	0	0	0	0	0	0	0	0	0	0
531	1.9	9.65556	3.10734	0	0	0	0.4	0.488889	0.699206	0	0	0	0	0	0	0.4	1.6	1.26491	0	0	0	0	0	0	0	0	0	0	0	0	0.3	0.455556	0.674949	0	0	0	0.3	0.455556	0.674949	0	0	0	5.8	76.4	8.74071	0.3	0.9	0.948683	0
301	0	0	0	0	0	0	0	0	0	0	0	0	0	0	0	0	0	0	0	0	0	0	0	0	0	0	0	0.3	0.233333	0.483046	0	0	0	0	0	0	0	0	0	0	0	0	0	0	0	0	0	0	0
417	0	0	0	0	0	0	0	0	0	0	0	0	0	0	0	0	0	0	0	0	0	0	0	0	0	0	0	0.2	0.177778	0.421637	0	0	0	0	0	0	0	0	0	0	0	0	0	0	0	0	0	0	0
440	0	0	0	0	0	0	0.1	0.1	0.316228	0	0	0	0	0	0	6.6	435.6	20.871	0	0	0	0	0	0	0.555556	1.77778	1.33333	0	0	0	0.7	2.23333	1.49443	0.1	0.1	0.316228	1.5	6.05556	2.4608	0	0	0	1.5	19.3889	4.40328	0.1	0.1	0.316228	0
52	0	0	0	0	0	0	0	0	0	0	0	0	0	0	0	0	0	0	0	0	0	0	0	0	0	0	0	0	0	0	0	0	0	0	0	0	0	0	0	0	0	0	0	0	0	0	0	0	0
82	0	0	0	0	0	0	0	0	0	0	0	0	0	0	0	0	0	0	0	0	0	0	0	0	0.111111	0.111111	0.333333	0	0	0	0	0	0	0	0	0	0	0	0	0	0	0	0.1	0.1	0.316228	0	0	0	0
181	0	0	0	0	0	0	0	0	0	0	0	0	0	0	0	0	0	0	0	0	0	0	0	0	0	0	0	0	0	0	0	0	0	0	0	0	0	0	0	0	0	0	4.7	98.2333	9.91127	0	0	0	0
221	0	0	0	0.2	0.4	0.632456	0	0	0	0	0	0	0	0	0	0	0	0	0	0	0	0	0	0	0	0	0	0	0	0	0	0	0	0	0	0	0	0	0	0	0	0	0	0	0	0	0	0	0
224	0	0	0	0	0	0	0	0	0	0	0	0	0.111111	0.111111	0.333333	0	0	0	0	0	0	0	0	0	0	0	0	0	0	0	0	0	0	0	0	0	0	0	0	0	0	0	0	0	0	0	0	0	0
305	0.5	2.5	1.58114	0	0	0	0.1	0.1	0.316228	0	0	0	0	0	0	0	0	0	0	0	0	0	0	0	0	0	0	4.9	28.9889	5.38413	0	0	0	0	0	0	0.2	0.177778	0.421637	0	0	0	0	0	0	0.1	0.1	0.316228	0
510	0	0	0	0	0	0	0.2	0.4	0.632456	0	0	0	0	0	0	0	0	0	0	0	0	0	0	0	0	0	0	0	0	0	0	0	0	0	0	0	0	0	0	0	0	0	0	0	0	0	0	0	0
10	0	0	0	0	0	0	0	0	0	0	0	0	0	0	0	0	0	0	0	0	0	0	0	0	0	0	0	0	0	0	0	0	0	0	0	0	0	0	0	0	0	0	0	0	0	0	0	0	0
432	0	0	0	0	0	0	0	0	0	0	0	0	0	0	0	0	0	0	0	0	0	0	0	0	0	0	0	0	0	0	0	0	0	0	0	0	0	0	0	0	0	0	0	0	0	0	0	0	0
153	0.6	3.6	1.89737	0	0	0	0	0	0	0	0	0	0	0	0	0	0	0	0	0	0	0	0	0	0	0	0	0	0	0	0	0	0	0	0	0	0	0	0	0	0	0	0	0	0	0	0	0	0
36	0	0	0	0.2	0.4	0.632456	0.6	1.6	1.26491	0	0	0	0	0	0	0	0	0	0	0	0	0	0	0	0	0	0	0	0	0	0.1	0.1	0.316228	0.1	0.1	0.316228	0	0	0	0	0	0	0.2	0.4	0.632456	0	0	0	0
173	0	0	0	0	0	0	0	0	0	0	0	0	0	0	0	0	0	0	0	0	0	0	0	0	0	0	0	0	0	0	0	0	0	0	0	0	0	0	0	0	0	0	0.2	0.177778	0.421637	0.5	1.61111	1.2693	0
34	2.2	8.17778	2.85968	5.1	87.4333	9.35058	4.5	20.5	4.52769	0	0	0	0	0	0	0	0	0	0	0	0	0	0	0	0.111111	0.111111	0.333333	0	0	0	0	0	0	0.5	0.722222	0.849837	1.2	6.62222	2.57337	0	0	0	0.2	0.4	0.632456	0	0	0	0
443	0	0	0	0.9	8.1	2.84605	0	0	0	0	0	0	0	0	0	0	0	0	0	0	0	0	0	0	0	0	0	0	0	0	0.1	0.1	0.316228	0	0	0	0	0	0	0	0	0	0.1	0.1	0.316228	0	0	0	0
328	4.1	51.2111	7.15619	0.6	2.48889	1.57762	5.6	92.0444	9.59398	0	0	0	0	0	0	0	0	0	0	0	0	0	0	0	0	0	0	0	0	0	0	0	0	0	0	0	0.1	0.1	0.316228	0	0	0	0	0	0	0	0	0	0
263	3	40.2222	6.3421	0	0	0	0	0	0	0	0	0	0	0	0	0	0	0	0	0	0	0	0	0	0	0	0	0	0	0	0	0	0	0	0	0	1.3	14.2333	3.77271	0	0	0	0	0	0	0	0	0	0
526	0	0	0	0	0	0	0	0	0	0	0	0	0	0	0	0	0	0	0	0	0	0	0	0	0	0	0	0	0	0	0	0	0	0	0	0	0	0	0	0	0	0	0	0	0	0.1	0.1	0.316228	0
320	0	0	0	0	0	0	0.2	0.4	0.632456	0	0	0	0	0	0	0	0	0	0	0	0	0	0	0	0	0	0	0	0	0	0	0	0	0	0	0	0	0	0	0	0	0	0	0	0	0	0	0	0
2	0	0	0	0	0	0	0	0	0	0	0	0	0	0	0	0	0	0	0	0	0	0	0	0	0	0	0	0	0	0	0	0	0	0	0	0	0	0	0	0	0	0	0	0	0	0	0	0	0
524	91.6	64323.6	253.621	9.6	521.822	22.8434	14.5	233.833	15.2916	1.5	6.72222	2.59272	470.333	209549	457.765	0.7	3.56667	1.88856	267.4	81942	286.255	907.556	1.67008e+06	1292.32	310.667	138882	372.669	0.4	0.488889	0.699206	1	6.22222	2.49444	140.3	66941.6	258.731	1.6	3.82222	1.95505	605.5	17468.1	132.167	117.2	19608.4	140.03	11.5	338.5	18.3984	0
378	0	0	0	0	0	0	0	0	0	0	0	0	0	0	0	0	0	0	0	0	0	0	0	0	0	0	0	0	0	0	0	0	0	0	0	0	0	0	0	0	0	0	0.3	0.9	0.948683	0	0	0	0
400	0	0	0	0.9	8.1	2.84605	0	0	0	0	0	0	0	0	0	0	0	0	0	0	0	0	0	0	0	0	0	0	0	0	0	0	0	0	0	0	0	0	0	0	0	0	0	0	0	0	0	0	0
245	3.3	20.2333	4.49815	3	33.7778	5.81187	1.7	10.2333	3.19896	0	0	0	0	0	0	0.2	0.4	0.632456	0	0	0	0	0	0	0.111111	0.111111	0.333333	172.7	20922.2	144.645	6	346.889	18.625	0	0	0	2.2	8.4	2.89828	0	0	0	0.5	0.722222	0.849837	2	10.8889	3.29983	0
445	0	0	0	0	0	0	0	0	0	0	0	0	0	0	0	0	0	0	0	0	0	0	0	0	0	0	0	0.1	0.1	0.316228	0	0	0	0	0	0	0	0	0	0	0	0	0	0	0	0	0	0	0
536	9.1	336.1	18.333	2.3	6.23333	2.49666	0.6	1.6	1.26491	0	0	0	0	0	0	0.1	0.1	0.316228	0	0	0	0	0	0	0.555556	1.77778	1.33333	6.9	116.767	10.8059	5.9	43.8778	6.62403	0.4	0.488889	0.699206	53.6	9335.82	96.6221	0	0	0	15.3	384.456	19.6075	8.1	96.7667	9.837	0
208	0	0	0	0	0	0	0	0	0	0	0	0	0	0	0	0	0	0	0	0	0	0	0	0	0	0	0	0	0	0	0	0	0	0	0	0	0.1	0.1	0.316228	0	0	0	0	0	0	0.6	2.48889	1.57762	0
476	0	0	0	0	0	0	0.4	1.6	1.26491	0	0	0	0	0	0	0	0	0	0	0	0	0	0	0	0	0	0	0	0	0	0	0	0	0	0	0	0	0	0	0	0	0	0	0	0	0	0	0	0
139	0	0	0	0	0	0	0	0	0	0	0	0	0	0	0	0	0	0	0	0	0	0	0	0	0	0	0	0	0	0	0	0	0	0	0	0	0	0	0	0	0	0	0.2	0.4	0.632456	0	0	0	0
200	0	0	0	0	0	0	0	0	0	0	0	0	0	0	0	0	0	0	0	0	0	0	0	0	0	0	0	0	0	0	0	0	0	0	0	0	0	0	0	0	0	0	0	0	0	0.1	0.1	0.316228	0
474	0	0	0	0	0	0	0	0	0	0	0	0	0	0	0	0	0	0	0	0	0	0	0	0	0	0	0	0	0	0	0	0	0	0	0	0	0	0	0	0	0	0	0.4	1.6	1.26491	0	0	0	0
517	0	0	0	0	0	0	0	0	0	0	0	0	0	0	0	0	0	0	0	0	0	0	0	0	0	0	0	0	0	0	0.1	0.1	0.316228	0	0	0	0	0	0	0	0	0	0.1	0.1	0.316228	0.3	0.455556	0.674949	0
537	0	0	0	0	0	0	0	0	0	0	0	0	0	0	0	0	0	0	0	0	0	0	0	0	0	0	0	0	0	0	0	0	0	0	0	0	0	0	0	0	0	0	0	0	0	0	0	0	0
482	0	0	0	0	0	0	0	0	0	0	0	0	0	0	0	0	0	0	0	0	0	0	0	0	0	0	0	0	0	0	0	0	0	0	0	0	0	0	0	0	0	0	1.3	3.34444	1.82878	0.6	3.6	1.89737	0
251	0	0	0	0	0	0	0	0	0	0	0	0	16.2222	578.444	24.0509	0	0	0	21.9	584.322	24.1728	0	0	0	166.667	30857.5	175.663	0.1	0.1	0.316228	0	0	0	12.5	335.833	18.3258	0	0	0	0	0	0	0	0	0	0	0	0	0
386	0	0	0	0.1	0.1	0.316228	3.1	12.1	3.47851	0	0	0	0.333333	0.5	0.707107	0	0	0	0	0	0	0	0	0	0	0	0	0	0	0	20.6	671.6	25.9152	20.5	539.611	23.2295	0	0	0	0	0	0	0.1	0.1	0.316228	0.2	0.177778	0.421637	3.3
12	0	0	0	0	0	0	0.2	0.177778	0.421637	0.1	0.1	0.316228	0	0	0	0	0	0	0	0	0	0	0	0	0	0	0	0	0	0	3.2	32.8444	5.73101	0.1	0.1	0.316228	0	0	0	0	0	0	0	0	0	0	0	0	0.6
362	0	0	0	0	0	0	0	0	0	0	0	0	0	0	0	0	0	0	0	0	0	0	0	0	0	0	0	0	0	0	0.2	0.4	0.632456	0	0	0	0	0	0	0	0	0	0	0	0	0	0	0	0
411	0	0	0	0	0	0	0	0	0	0	0	0	0	0	0	0	0	0	0	0	0	0	0	0	0	0	0	0	0	0	0.4	0.488889	0.699206	0.1	0.1	0.316228	0	0	0	0	0	0	0	0	0	0	0	0	0
43	0.3	0.9	0.948683	0.1	0.1	0.316228	8.5	182.5	13.5093	0.9	2.1	1.44914	1.88889	11.1111	3.33333	0	0	0	1.3	4.45556	2.11082	1.88889	6.36111	2.52212	0.444444	0.277778	0.527046	0.3	0.455556	0.674949	53.3	7250.01	85.147	52.3	4986.68	70.6164	1.3	4.23333	2.05751	0	0	0	0	0	0	0	0	0	9.8
147	0	0	0	0	0	0	0.2	0.177778	0.421637	0.1	0.1	0.316228	0	0	0	0	0	0	0	0	0	0	0	0	0	0	0	0	0	0	0.1	0.1	0.316228	0.3	0.233333	0.483046	0	0	0	0	0	0	0	0	0	0	0	0	0
151	0	0	0	0	0	0	2.6	30.9333	5.56177	0	0	0	0.222222	0.194444	0.440959	0	0	0	0	0	0	0	0	0	0.222222	0.444444	0.666667	0	0	0	4.7	33.5667	5.79367	9.5	135.389	11.6357	0	0	0	0	0	0	0.1	0.1	0.316228	0	0	0	0.5
281	0	0	0	0	0	0	0	0	0	0	0	0	0	0	0	0	0	0	0	0	0	0	0	0	0	0	0	0	0	0	0.1	0.1	0.316228	0.3	0.455556	0.674949	0	0	0	0	0	0	0	0	0	0	0	0	0
332	0	0	0	0	0	0	0	0	0	0	0	0	0	0	0	0	0	0	0	0	0	0	0	0	0	0	0	0	0	0	0.1	0.1	0.316228	0	0	0	0	0	0	0	0	0	0	0	0	0	0	0	0
410	2.3	23.5667	4.85455	2.2	22.4	4.73286	2.8	41.7333	6.46013	0.5	0.5	0.707107	2.44444	11.5278	3.39526	0	0	0	1.4	3.82222	1.95505	0.555556	1.27778	1.13039	1.33333	2.75	1.65831	0	0	0	46.1	5530.54	74.3676	27.7	904.678	30.0779	1.2	3.28889	1.81353	0	0	0	1	4.66667	2.16025	0.6	3.6	1.89737	6.7
431	0	0	0	0	0	0	3.5	30.2778	5.50252	0	0	0	0	0	0	0	0	0	0	0	0	0	0	0	0	0	0	0	0	0	2.5	25.3889	5.03874	1	2.22222	1.49071	0	0	0	0	0	0	0	0	0	0	0	0	0.1
451	1.4	14.2667	3.77712	2.2	21.7333	4.6619	14.8	289.067	17.002	1.8	7.28889	2.69979	13.2222	507.944	22.5376	0.2	0.177778	0.421637	5.2	43.0667	6.56252	2	9.5	3.08221	10.2222	139.694	11.8192	0	0	0	96.7	12460.5	111.626	166.1	30885.2	175.742	1.2	7.95556	2.82056	0	0	0	1.2	7.28889	2.69979	0.1	0.1	0.316228	17.1
470	0	0	0	0	0	0	0	0	0	0	0	0	0	0	0	0	0	0	0	0	0	0	0	0	0	0	0	0	0	0	0.1	0.1	0.316228	0.1	0.1	0.316228	0	0	0	0	0	0	0	0	0	0	0	0	0.1
478	0.1	0.1	0.316228	0.1	0.1	0.316228	0.5	0.5	0.707107	0	0	0	0	0	0	0	0	0	0	0	0	0	0	0	0	0	0	0	0	0	9.1	129.656	11.3866	19.9	585.433	24.1957	0.1	0.1	0.316228	0	0	0	0	0	0	0	0	0	0.5
489	0	0	0	0	0	0	0.1	0.1	0.316228	0	0	0	0	0	0	0	0	0	0	0	0	0	0	0	0	0	0	0	0	0	0.3	0.9	0.948683	0.8	1.73333	1.31656	0	0	0	0	0	0	0	0	0	0	0	0	0
501	6.4	133.378	11.5489	1.7	19.1222	4.3729	6.9	191.433	13.8359	0	0	0	0	0	0	0.1	0.1	0.316228	0	0	0	0	0	0	0	0	0	49.5	254.056	15.9391	0.3	0.455556	0.674949	0.1	0.1	0.316228	0.1	0.1	0.316228	0	0	0	0.9	4.76667	2.18327	0	0	0	0
51	0	0	0	0	0	0	0	0	0	0	0	0	0	0	0	0	0	0	0	0	0	0	0	0	0	0	0	0.3	0.455556	0.674949	0	0	0	0	0	0	0	0	0	0	0	0	0	0	0	0	0	0	0
280	0	0	0	0	0	0	0	0	0	0	0	0	0	0	0	0	0	0	0	0	0	0	0	0	0	0	0	0	0	0	0	0	0	0	0	0	0	0	0	0	0	0	0	0	0	0	0	0	0
311	0	0	0	0	0	0	0	0	0	0	0	0	0	0	0	0	0	0	0	0	0	0	0	0	0	0	0	0.2	0.4	0.632456	0	0	0	0	0	0	0	0	0	0	0	0	0	0	0	0	0	0	0
350	0	0	0	0	0	0	0	0	0	0	0	0	0	0	0	0	0	0	0	0	0	0	0	0	0	0	0	0	0	0	0	0	0	0	0	0	0	0	0	0	0	0	0	0	0	0	0	0	0
219	0.3	0.9	0.948683	0	0	0	0	0	0	0	0	0	0	0	0	0	0	0	0	0	0	0	0	0	0	0	0	0	0	0	0.1	0.1	0.316228	0	0	0	0	0	0	0	0	0	0	0	0	0	0	0	0
490	0	0	0	0	0	0	0	0	0	0	0	0	0	0	0	0	0	0	0	0	0	0	0	0	0	0	0	0	0	0	0.2	0.4	0.632456	0	0	0	0	0	0	0	0	0	0	0	0	0	0	0	0
172	0	0	0	0	0	0	0	0	0	0.1	0.1	0.316228	0	0	0	0	0	0	0	0	0	0	0	0	0	0	0	0	0	0	0	0	0	0	0	0	0	0	0	0	0	0	0	0	0	0	0	0	0.1
259	6.1	122.322	11.0599	6.7	244.456	15.6351	28.2	7279.73	85.3214	485.9	41865.2	204.61	310	138554	372.229	1.1	7.87778	2.80674	216.2	42575.7	206.339	721.222	203983	451.645	82.1111	9254.61	96.2009	0.5	0.722222	0.849837	243.8	29775.7	172.556	123.7	29761.6	172.515	4.6	69.6	8.34266	0.1	0.1	0.316228	1.1	7.87778	2.80674	0.3	0.9	0.948683	565.7
382	4.4	64.9333	8.05812	4.3	50.2333	7.08755	4.3	20.9	4.57165	0	0	0	0	0	0	7.3	363.789	19.0733	0	0	0	0.111111	0.111111	0.333333	0	0	0	0.1	0.1	0.316228	2	24.8889	4.98888	0.1	0.1	0.316228	0.4	1.6	1.26491	0	0	0	5.7	132.011	11.4896	17.8	1813.29	42.5827	0
63	0	0	0	0	0	0	0	0	0	0	0	0	0	0	0	0	0	0	0	0	0	0	0	0	0	0	0	0	0	0	0	0	0	0	0	0	0.1	0.1	0.316228	0	0	0	0	0	0	0	0	0	0
92	0	0	0	0	0	0	0	0	0	0	0	0	0	0	0	0.1	0.1	0.316228	0	0	0	0	0	0	0	0	0	0	0	0	0	0	0	0	0	0	0	0	0	0	0	0	0	0	0	0	0	0	0
231	0	0	0	0	0	0	0	0	0	0	0	0	0	0	0	0	0	0	0	0	0	0	0	0	0	0	0	0	0	0	0	0	0	0	0	0	0	0	0	0	0	0	0	0	0	0	0	0	0
70	0	0	0	0	0	0	0	0	0	0	0	0	0	0	0	0	0	0	0	0	0	0	0	0	0	0	0	0	0	0	0	0	0	0	0	0	0	0	0	0	0	0	0	0	0	0	0	0	0
248	21.4	537.6	23.1862	17.6	776.489	27.8656	46.5	1747.83	41.8071	1.1	3.87778	1.96921	0.777778	1.19444	1.09291	444.6	6546.93	80.9131	0	0	0	0	0	0	0	0	0	67	326.222	18.0616	2.1	10.1	3.17805	0.3	0.455556	0.674949	8.6	58.0444	7.61869	0	0	0	3.6	18.9333	4.35125	2.9	11.8778	3.44642	0.1
357	0.5	0.944444	0.971825	1	10	3.16228	1.1	6.1	2.46982	0	0	0	0	0	0	0	0	0	0	0	0	0	0	0	0	0	0	2	2.88889	1.69967	0	0	0	0	0	0	0.1	0.1	0.316228	0	0	0	0	0	0	0	0	0	0
42	0	0	0	0	0	0	0.1	0.1	0.316228	0	0	0	0	0	0	0	0	0	0	0	0	0	0	0	0	0	0	0	0	0	0	0	0	0	0	0	0	0	0	0	0	0	0	0	0	0	0	0	0
532	2.3	52.9	7.27324	0	0	0	0	0	0	0.1	0.1	0.316228	0	0	0	0	0	0	0	0	0	0.222222	0.444444	0.666667	0	0	0	0	0	0	3	52.8889	7.27247	43	16296.9	127.659	2.4	34.9333	5.91044	0	0	0	0	0	0	0	0	0	0.2
134	0	0	0	0	0	0	0	0	0	0	0	0	0	0	0	0	0	0	0	0	0	0	0	0	0	0	0	0	0	0	0	0	0	0	0	0	0	0	0	0	0	0	0	0	0	0	0	0	0
381	0	0	0	0.1	0.1	0.316228	0.2	0.177778	0.421637	0	0	0	0	0	0	0	0	0	0	0	0	0	0	0	0	0	0	0	0	0	0	0	0	0	0	0	0	0	0	0	0	0	0	0	0	0	0	0	0
22	0	0	0	0	0	0	0	0	0	0	0	0	0	0	0	0	0	0	0	0	0	0	0	0	0	0	0	0	0	0	0	0	0	0	0	0	0	0	0	0	0	0	0	0	0	0	0	0	0
341	0.4	0.711111	0.843274	0	0	0	0	0	0	0	0	0	0	0	0	0	0	0	0	0	0	0	0	0	0	0	0	0	0	0	0	0	0	0	0	0	0	0	0	0	0	0	0	0	0	0	0	0	0
122	0	0	0	0.9	8.1	2.84605	0	0	0	0	0	0	0	0	0	0	0	0	0	0	0	0	0	0	0	0	0	0	0	0	0	0	0	0	0	0	0	0	0	0	0	0	0	0	0	0	0	0	0
28	0	0	0	7.8	482.4	21.9636	0	0	0	0	0	0	0	0	0	0.1	0.1	0.316228	0	0	0	0	0	0	0	0	0	0	0	0	0	0	0	0	0	0	0	0	0	0	0	0	0	0	0	0.2	0.4	0.632456	0
102	2.3	12.9	3.59166	3.1	76.9889	8.77433	3.5	26.0556	5.10446	0	0	0	0	0	0	0	0	0	0	0	0	0	0	0	0	0	0	0	0	0	0.6	0.933333	0.966092	0	0	0	0.1	0.1	0.316228	0	0	0	0.3	0.233333	0.483046	0.2	0.4	0.632456	0
112	0	0	0	0.3	0.9	0.948683	0	0	0	0	0	0	0	0	0	0	0	0	0	0	0	0	0	0	0	0	0	0	0	0	0	0	0	0	0	0	0	0	0	0	0	0	0	0	0	0	0	0	0
196	0	0	0	0	0	0	0	0	0	0	0	0	0	0	0	0	0	0	0	0	0	0	0	0	0	0	0	0	0	0	0.1	0.1	0.316228	0	0	0	1.3	14.2333	3.77271	0	0	0	0.1	0.1	0.316228	0	0	0	0
275	0	0	0	0	0	0	0	0	0	0	0	0	0	0	0	0	0	0	0	0	0	0	0	0	0	0	0	0	0	0	0	0	0	0	0	0	0.3	0.9	0.948683	0.2	0.4	0.632456	0.3	0.9	0.948683	1.9	5.21111	2.28279	0
359	0.8	3.73333	1.93218	1.4	19.6	4.42719	0	0	0	0	0	0	0	0	0	0	0	0	0	0	0	0	0	0	0	0	0	0	0	0	0	0	0	0	0	0	0	0	0	0	0	0	0	0	0	0.1	0.1	0.316228	0
393	2.9	19.6556	4.43346	3.7	12.0111	3.4657	4.5	17.8333	4.22295	0	0	0	0	0	0	0.2	0.177778	0.421637	0	0	0	0	0	0	0	0	0	0	0	0	0.5	0.944444	0.971825	0.9	6.32222	2.5144	10.8	362.178	19.031	0	0	0	0.1	0.1	0.316228	0.5	1.16667	1.08012	0
435	1.4	8.93333	2.98887	1.5	14.0556	3.74907	1.5	6.27778	2.50555	0	0	0	0	0	0	0	0	0	0	0	0	0	0	0	0	0	0	0	0	0	0.3	0.455556	0.674949	0	0	0	0.4	1.6	1.26491	0	0	0	0.5	0.944444	0.971825	0.2	0.4	0.632456	0
346	0	0	0	0	0	0	0	0	0	0	0	0	0	0	0	0	0	0	0	0	0	0	0	0	0	0	0	0	0	0	0	0	0	0	0	0	0	0	0	0	0	0	0	0	0	0	0	0	0
438	0	0	0	0	0	0	0	0	0	0	0	0	0	0	0	0	0	0	0	0	0	0	0	0	0	0	0	0	0	0	0	0	0	0	0	0	0	0	0	0	0	0	0	0	0	0	0	0	0
356	0	0	0	0	0	0	0	0	0	0	0	0	0	0	0	0	0	0	0	0	0	0	0	0	0	0	0	0	0	0	0	0	0	0	0	0	0.4	1.6	1.26491	0	0	0	0.2	0.4	0.632456	0	0	0	0
176	0.4	1.6	1.26491	0	0	0	0.1	0.1	0.316228	0	0	0	0	0	0	0	0	0	0	0	0	0	0	0	0	0	0	0	0	0	0	0	0	0	0	0	0	0	0	0	0	0	0	0	0	0	0	0	0
234	0	0	0	0.2	0.4	0.632456	2.2	48.4	6.95701	0	0	0	0	0	0	0	0	0	0	0	0	0	0	0	0	0	0	0	0	0	0	0	0	0.2	0.4	0.632456	0	0	0	0	0	0	0	0	0	0	0	0	0
131	0	0	0	0	0	0	0.2	0.4	0.632456	0	0	0	0	0	0	0	0	0	0	0	0	0	0	0	0	0	0	0	0	0	0	0	0	0	0	0	0	0	0	0	0	0	0	0	0	0	0	0	0
227	0	0	0	0	0	0	0.1	0.1	0.316228	0	0	0	0	0	0	0	0	0	0	0	0	0	0	0	0	0	0	0	0	0	0	0	0	0	0	0	0	0	0	0	0	0	0	0	0	0	0	0	0
506	0	0	0	0.4	0.933333	0.966092	0	0	0	0	0	0	0	0	0	0	0	0	0	0	0	0	0	0	0	0	0	0	0	0	0	0	0	0.5	2.5	1.58114	0.4	0.933333	0.966092	0	0	0	0	0	0	0	0	0	0
127	0	0	0	0	0	0	0	0	0	0	0	0	0	0	0	0	0	0	0	0	0	0	0	0	0	0	0	0	0	0	0	0	0	0	0	0	0	0	0	0	0	0	0	0	0	0	0	0	0
286	0	0	0	0	0	0	0	0	0	0	0	0	0	0	0	0	0	0	0	0	0	0	0	0	0	0	0	0	0	0	0	0	0	0	0	0	0	0	0	0	0	0	0.2	0.4	0.632456	0	0	0	0
292	0	0	0	0	0	0	0	0	0	0	0	0	0	0	0	0	0	0	0	0	0	0	0	0	0	0	0	0	0	0	0.1	0.1	0.316228	0	0	0	0	0	0	0	0	0	0	0	0	0	0	0	0
485	0	0	0	0	0	0	0	0	0	0	0	0	0	0	0	0	0	0	0	0	0	0	0	0	0	0	0	0	0	0	0	0	0	0	0	0	0	0	0	0	0	0	0	0	0	0.4	1.6	1.26491	0
30	0	0	0	0	0	0	0.6	3.6	1.89737	0	0	0	0	0	0	0	0	0	0	0	0	0	0	0	0	0	0	0	0	0	0	0	0	0	0	0	0	0	0	0	0	0	0	0	0	0	0	0	0
57	0	0	0	0.4	1.6	1.26491	0	0	0	0	0	0	0	0	0	0	0	0	0	0	0	0	0	0	0	0	0	0	0	0	0	0	0	0	0	0	0	0	0	0	0	0	0	0	0	0	0	0	0
72	0.2	0.4	0.632456	0	0	0	0	0	0	0	0	0	0	0	0	0	0	0	0	0	0	0	0	0	0	0	0	0.3	0.9	0.948683	0	0	0	0	0	0	0.2	0.4	0.632456	0	0	0	0	0	0	0	0	0	0
179	0	0	0	0	0	0	0	0	0	0	0	0	0	0	0	0	0	0	0	0	0	0	0	0	0	0	0	0	0	0	0	0	0	0	0	0	0	0	0	0	0	0	0	0	0	0	0	0	0
190	2.5	36.0556	6.00463	0.7	2.67778	1.63639	0.6	2.48889	1.57762	0	0	0	0	0	0	0	0	0	0	0	0	0	0	0	0.111111	0.111111	0.333333	0.3	0.455556	0.674949	0.3	0.455556	0.674949	3.4	108.267	10.4051	13.4	1736.71	41.6739	0	0	0	0.1	0.1	0.316228	0.7	1.56667	1.25167	0
392	0	0	0	0	0	0	0.2	0.4	0.632456	0	0	0	0	0	0	0	0	0	0	0	0	0	0	0	0	0	0	0	0	0	0	0	0	0	0	0	0	0	0	0	0	0	0	0	0	0	0	0	0
426	0	0	0	0	0	0	0	0	0	0	0	0	0	0	0	0	0	0	0	0	0	0	0	0	0	0	0	0	0	0	0	0	0	0	0	0	0	0	0	0	0	0	0	0	0	0.1	0.1	0.316228	0
429	0	0	0	0	0	0	0.4	1.6	1.26491	0	0	0	0	0	0	0	0	0	0	0	0	0	0	0	0	0	0	0	0	0	0	0	0	0	0	0	0	0	0	0	0	0	0	0	0	0	0	0	0
528	3.4	17.8222	4.22164	6.4	70.2667	8.38252	1.3	3.78889	1.94651	0	0	0	0	0	0	0	0	0	0	0	0	0	0	0	0.111111	0.111111	0.333333	0	0	0	6.9	237.211	15.4017	0.6	3.6	1.89737	6.6	107.156	10.3516	0	0	0	1.2	3.51111	1.8738	4.2	29.2889	5.41192	0
101	0.2	0.4	0.632456	0	0	0	0	0	0	0	0	0	0	0	0	0	0	0	0	0	0	0	0	0	0	0	0	0	0	0	0	0	0	0	0	0	0	0	0	0	0	0	0	0	0	0	0	0	0
260	4.8	83.7333	9.15059	0.6	2.48889	1.57762	0.2	0.4	0.632456	0	0	0	0	0	0	0.1	0.1	0.316228	0	0	0	0	0	0	0	0	0	0	0	0	0.5	1.16667	1.08012	0	0	0	0.2	0.4	0.632456	0	0	0	0.8	1.73333	1.31656	0.1	0.1	0.316228	0
321	0	0	0	0	0	0	0	0	0	0	0	0	0	0	0	0	0	0	0	0	0	0	0	0	0	0	0	0	0	0	0	0	0	0	0	0	0	0	0	0	0	0	0	0	0	0	0	0	0
120	0	0	0	0	0	0	0	0	0	0	0	0	0	0	0	0	0	0	0	0	0	0	0	0	0	0	0	0	0	0	0	0	0	0	0	0	0.1	0.1	0.316228	0	0	0	0	0	0	0	0	0	0
121	0	0	0	0	0	0	0	0	0	0	0	0	0	0	0	0	0	0	0	0	0	0	0	0	0	0	0	0	0	0	0	0	0	0	0	0	0	0	0	0	0	0	0	0	0	0	0	0	0
137	0	0	0	0	0	0	0	0	0	0	0	0	0	0	0	0	0	0	0	0	0	0	0	0	0	0	0	0	0	0	0	0	0	0	0	0	0	0	0	0	0	0	0	0	0	0	0	0	0
49	2.3	11.3444	3.36815	3.6	16.0444	4.00555	2	4.44444	2.10819	0	0	0	0	0	0	0	0	0	0	0	0	0	0	0	0	0	0	0	0	0	0.8	1.28889	1.13529	0.3	0.455556	0.674949	2	5.33333	2.3094	0	0	0	0.5	0.5	0.707107	0.6	3.6	1.89737	0
68	0	0	0	0	0	0	0	0	0	0	0	0	0	0	0	0	0	0	0	0	0	0	0	0	0	0	0	0	0	0	0	0	0	0	0	0	0	0	0	0	0	0	0.2	0.4	0.632456	0	0	0	0
177	3.5	107.833	10.3843	0	0	0	0	0	0	0	0	0	0	0	0	0	0	0	0	0	0	0	0	0	0	0	0	0	0	0	0.1	0.1	0.316228	0	0	0	0.1	0.1	0.316228	0	0	0	0	0	0	0	0	0	0
182	0	0	0	0	0	0	0	0	0	0	0	0	0	0	0	0	0	0	0	0	0	0	0	0	0	0	0	0	0	0	0	0	0	0	0	0	0.3	0.9	0.948683	0	0	0	0	0	0	0	0	0	0
206	0	0	0	0	0	0	0	0	0	0	0	0	0	0	0	0	0	0	0	0	0	0	0	0	0	0	0	0	0	0	0	0	0	0	0	0	0	0	0	0	0	0	0	0	0	0	0	0	0
212	0	0	0	0	0	0	0	0	0	0	0	0	0	0	0	0	0	0	0	0	0	0	0	0	0	0	0	0	0	0	0	0	0	0	0	0	0.2	0.4	0.632456	0	0	0	0	0	0	0	0	0	0
269	0.8	3.73333	1.93218	0.6	3.6	1.89737	2.7	23.7889	4.87739	0	0	0	0	0	0	0	0	0	0	0	0	0	0	0	0	0	0	0	0	0	0	0	0	0	0	0	0.9	4.98889	2.23358	0	0	0	0	0	0	0.2	0.4	0.632456	0
407	1.7	19.5667	4.42342	0	0	0	0.9	2.98889	1.72884	0	0	0	0	0	0	0	0	0	0	0	0	0	0	0	0	0	0	0	0	0	0.3	0.455556	0.674949	0.1	0.1	0.316228	0	0	0	0	0	0	0	0	0	0	0	0	0
522	0	0	0	0	0	0	0	0	0	0	0	0	0	0	0	0	0	0	0	0	0	0	0	0	0	0	0	0	0	0	0	0	0	0	0	0	0	0	0	0	0	0	0	0	0	0	0	0	0
416	0	0	0	0	0	0	0.3	0.233333	0.483046	0	0	0	0	0	0	0	0	0	0	0	0	0	0	0	0	0	0	0	0	0	0	0	0	0	0	0	0	0	0	0	0	0	0	0	0	0	0	0	0
130	0	0	0	0.7	2.23333	1.49443	0	0	0	0	0	0	0	0	0	0	0	0	0	0	0	0	0	0	0	0	0	0	0	0	0.3	0.9	0.948683	0	0	0	0	0	0	0	0	0	0	0	0	0	0	0	0
529	0	0	0	0.4	1.6	1.26491	0	0	0	0	0	0	0	0	0	0	0	0	0	0	0	0	0	0	0	0	0	0	0	0	0	0	0	0	0	0	0	0	0	0	0	0	0	0	0	0	0	0	0
205	0	0	0	0	0	0	0.2	0.4	0.632456	0	0	0	0	0	0	0	0	0	0	0	0	0	0	0	0	0	0	0	0	0	0	0	0	0	0	0	0	0	0	0	0	0	0	0	0	0	0	0	0
479	0	0	0	0.3	0.9	0.948683	0	0	0	0	0	0	0	0	0	0	0	0	0	0	0	0	0	0	0	0	0	0	0	0	0	0	0	0	0	0	0	0	0	0	0	0	0	0	0	0	0	0	0
129	0	0	0	0	0	0	0	0	0	0	0	0	0	0	0	0	0	0	0	0	0	0	0	0	0	0	0	0	0	0	0	0	0	0	0	0	0.1	0.1	0.316228	0	0	0	0	0	0	0	0	0	0
458	0	0	0	0	0	0	0	0	0	0	0	0	0	0	0	0	0	0	0	0	0	0	0	0	0	0	0	0	0	0	0	0	0	0	0	0	0	0	0	0	0	0	0	0	0	0	0	0	0
389	0	0	0	0	0	0	0	0	0	0	0	0	0	0	0	0	0	0	0	0	0	0	0	0	0	0	0	0	0	0	0.1	0.1	0.316228	0	0	0	0	0	0	0	0	0	0	0	0	0	0	0	0
65	0	0	0	0	0	0	0	0	0	0	0	0	0	0	0	0	0	0	0	0	0	0	0	0	0	0	0	0	0	0	0	0	0	0	0	0	0	0	0	0	0	0	0	0	0	0	0	0	0
388	0	0	0	2.2	25.0667	5.00666	0	0	0	0	0	0	0	0	0	0	0	0	0	0	0	0	0	0	0	0	0	0	0	0	0	0	0	0	0	0	0.2	0.4	0.632456	0	0	0	0	0	0	0	0	0	0
523	0.2	0.4	0.632456	3.6	33.1556	5.75809	0.9	2.32222	1.52388	0	0	0	0	0	0	0	0	0	0	0	0	0	0	0	0	0	0	0	0	0	0.6	2.48889	1.57762	0	0	0	0.3	0.455556	0.674949	0	0	0	0	0	0	0	0	0	0
266	0	0	0	0	0	0	0	0	0	0	0	0	0	0	0	0.1	0.1	0.316228	0	0	0	0	0	0	0	0	0	0	0	0	0	0	0	0	0	0	0.2	0.177778	0.421637	0	0	0	0	0	0	0	0	0	0
317	0	0	0	0	0	0	0	0	0	0	0	0	0	0	0	0	0	0	0	0	0	0	0	0	0	0	0	0	0	0	0	0	0	0	0	0	0	0	0	0	0	0	0.2	0.4	0.632456	0	0	0	0
78	0	0	0	0	0	0	0	0	0	0	0	0	0	0	0	0	0	0	0	0	0	0	0	0	0	0	0	0	0	0	0	0	0	0	0	0	0	0	0	0	0	0	0.5	0.722222	0.849837	1.5	6.72222	2.59272	0
64	0	0	0	0	0	0	1	10	3.16228	0	0	0	0	0	0	0	0	0	0	0	0	0	0	0	0	0	0	0	0	0	0	0	0	0	0	0	0	0	0	0	0	0	0	0	0	0	0	0	0
367	0.2	0.4	0.632456	0	0	0	0.2	0.4	0.632456	0	0	0	0	0	0	0	0	0	0	0	0	0	0	0	0	0	0	0	0	0	0	0	0	0	0	0	0	0	0	0	0	0	0	0	0	0	0	0	0
107	0	0	0	0	0	0	3.8	99.9556	9.99778	0	0	0	0	0	0	0	0	0	0	0	0	0	0	0	0	0	0	0	0	0	0	0	0	0	0	0	0	0	0	0	0	0	0	0	0	0.1	0.1	0.316228	0
26	0	0	0	0	0	0	0.2	0.4	0.632456	0	0	0	0	0	0	0	0	0	0	0	0	0	0	0	0	0	0	0	0	0	0	0	0	0	0	0	0	0	0	0	0	0	0	0	0	0	0	0	0
217	0	0	0	0	0	0	0	0	0	0	0	0	0	0	0	0	0	0	0	0	0	0	0	0	0	0	0	0	0	0	0	0	0	0	0	0	0	0	0	0	0	0	0	0	0	0	0	0	0
185	0	0	0	0	0	0	0	0	0	0	0	0	0	0	0	0	0	0	0	0	0	0	0	0	0	0	0	0	0	0	0.1	0.1	0.316228	0	0	0	0	0	0	0	0	0	0	0	0	0	0	0	0
334	0	0	0	0	0	0	0	0	0	0	0	0	0	0	0	0	0	0	0	0	0	0	0	0	0	0	0	0	0	0	0	0	0	0	0	0	0	0	0	0	0	0	0	0	0	0	0	0	0
158	0	0	0	0	0	0	0.1	0.1	0.316228	0	0	0	0	0	0	0	0	0	0	0	0	0	0	0	0	0	0	0	0	0	0	0	0	0	0	0	0	0	0	0	0	0	0	0	0	0	0	0	0
216	0	0	0	0	0	0	0	0	0	0	0	0	0	0	0	0	0	0	0	0	0	0	0	0	0	0	0	0	0	0	0	0	0	0	0	0	0	0	0	0	0	0	0	0	0	0.1	0.1	0.316228	0
502	0.1	0.1	0.316228	0	0	0	0	0	0	0	0	0	0	0	0	0	0	0	0	0	0	0	0	0	0	0	0	0	0	0	0	0	0	0	0	0	0	0	0	0	0	0	0	0	0	0	0	0	0
541	0	0	0	0	0	0	0	0	0	0	0	0	0	0	0	0	0	0	0	0	0	0	0	0	0	0	0	0	0	0	0	0	0	0	0	0	0	0	0	0	0	0	0	0	0	0	0	0	0
27	0	0	0	0	0	0	0	0	0	0	0	0	0	0	0	0	0	0	0	0	0	0	0	0	0	0	0	0	0	0	0	0	0	0	0	0	0	0	0	0	0	0	0	0	0	0	0	0	0
254	0	0	0	0	0	0	0	0	0	0	0	0	0	0	0	0	0	0	0	0	0	0	0	0	0	0	0	0	0	0	0	0	0	0	0	0	0	0	0	0	0	0	0	0	0	0	0	0	0
282	0	0	0	0	0	0	0	0	0	0	0	0	0	0	0	0	0	0	0	0	0	0	0	0	0	0	0	0	0	0	0	0	0	0	0	0	0	0	0	0	0	0	0	0	0	0	0	0	0
324	0	0	0	0	0	0	0	0	0	0	0	0	0	0	0	0	0	0	0	0	0	0	0	0	0	0	0	0	0	0	0	0	0	0	0	0	0	0	0	0	0	0	0	0	0	0	0	0	0
369	5.5	156.722	12.5189	0.4	1.6	1.26491	0	0	0	0	0	0	0	0	0	0	0	0	0	0	0	0	0	0	0	0	0	0	0	0	1.9	17.4333	4.17532	0	0	0	1.5	22.5	4.74342	0	0	0	0	0	0	0	0	0	0
96	0	0	0	0	0	0	0	0	0	0	0	0	0	0	0	0	0	0	0	0	0	0	0	0	0	0	0	0	0	0	0	0	0	0	0	0	0	0	0	0	0	0	0	0	0	0	0	0	0
93	0	0	0	0	0	0	0	0	0	0	0	0	0	0	0	0	0	0	0	0	0	0	0	0	0	0	0	0	0	0	0	0	0	0	0	0	0	0	0	0	0	0	0	0	0	0	0	0	0
9	0	0	0	0	0	0	0.2	0.4	0.632456	0	0	0	0	0	0	0	0	0	0	0	0	0	0	0	0	0	0	0	0	0	0	0	0	0	0	0	0	0	0	0	0	0	0	0	0	0	0	0	0
515	0	0	0	0	0	0	0	0	0	0	0	0	0	0	0	0	0	0	0	0	0	0	0	0	0	0	0	0	0	0	0	0	0	0	0	0	0	0	0	0	0	0	0	0	0	0	0	0	0
348	0	0	0	0.4	1.6	1.26491	0	0	0	0	0	0	0	0	0	0	0	0	0	0	0	0	0	0	0	0	0	0	0	0	0	0	0	0	0	0	0	0	0	0	0	0	0	0	0	0	0	0	0
32	0.1	0.1	0.316228	0	0	0	0	0	0	0	0	0	0	0	0	0	0	0	0	0	0	0	0	0	0	0	0	0	0	0	0	0	0	0	0	0	0	0	0	0	0	0	0	0	0	0	0	0	0
414	0	0	0	0	0	0	0	0	0	0	0	0	0	0	0	0	0	0	0	0	0	0	0	0	0	0	0	0	0	0	0	0	0	0	0	0	0	0	0	0	0	0	0.8	6.4	2.52982	0	0	0	0
24	0	0	0	0	0	0	0	0	0	0	0	0	0	0	0	0	0	0	0	0	0	0	0	0	0	0	0	0	0	0	0	0	0	0	0	0	0	0	0	0	0	0	0.5	2.5	1.58114	0	0	0	0
207	0	0	0	0	0	0	0	0	0	0	0	0	0	0	0	0	0	0	0	0	0	0	0	0	0	0	0	0	0	0	0	0	0	0	0	0	0.1	0.1	0.316228	0	0	0	0	0	0	0	0	0	0
48	0	0	0	0	0	0	0	0	0	0	0	0	0	0	0	0	0	0	0	0	0	0	0	0	0	0	0	0	0	0	0	0	0	0	0	0	0.1	0.1	0.316228	0	0	0	0	0	0	0	0	0	0
103	0	0	0	1.2	14.4	3.79473	0	0	0	0	0	0	0	0	0	0	0	0	0	0	0	0	0	0	0	0	0	0	0	0	0.3	0.233333	0.483046	0	0	0	1.8	5.95556	2.4404	0	0	0	1.1	5.21111	2.28279	0.1	0.1	0.316228	0
244	0	0	0	0	0	0	0	0	0	0	0	0	0	0	0	0	0	0	0	0	0	0	0	0	0	0	0	0	0	0	0	0	0	0	0	0	0	0	0	0	0	0	0	0	0	0	0	0	0
288	0	0	0	0	0	0	0	0	0	0	0	0	0	0	0	0	0	0	0	0	0	0	0	0	0	0	0	0	0	0	0.2	0.4	0.632456	0	0	0	0	0	0	0	0	0	0	0	0	0	0	0	0
453	0	0	0	0	0	0	0	0	0	0	0	0	0	0	0	0	0	0	0	0	0	0	0	0	0	0	0	0	0	0	0	0	0	0	0	0	0.1	0.1	0.316228	0	0	0	0	0	0	0	0	0	0
403	0	0	0	0	0	0	0.4	1.6	1.26491	0	0	0	0	0	0	0	0	0	0	0	0	0	0	0	0	0	0	0	0	0	0	0	0	0	0	0	0	0	0	0	0	0	0	0	0	0	0	0	0
461	0	0	0	0	0	0	0	0	0	0	0	0	0	0	0	0	0	0	0	0	0	0	0	0	0	0	0	0	0	0	0.2	0.4	0.632456	0	0	0	0	0	0	0	0	0	0	0	0	0	0	0	0
465	0	0	0	0	0	0	0	0	0	0	0	0	0	0	0	0	0	0	0	0	0	0	0	0	0	0	0	0	0	0	0	0	0	0	0	0	0	0	0	0	0	0	0	0	0	0	0	0	0
90	0	0	0	0.3	0.9	0.948683	0	0	0	0	0	0	0	0	0	0	0	0	0	0	0	0	0	0	0	0	0	0	0	0	0	0	0	0	0	0	0	0	0	0	0	0	0	0	0	0	0	0	0
395	0	0	0	0	0	0	1.1	12.1	3.47851	0	0	0	0	0	0	0	0	0	0	0	0	0	0	0	0	0	0	0	0	0	0	0	0	0	0	0	0	0	0	0	0	0	0	0	0	0	0	0	0
1	0	0	0	0	0	0	0.1	0.1	0.316228	0	0	0	0	0	0	0	0	0	0	0	0	0	0	0	0	0	0	0	0	0	0	0	0	0	0	0	0	0	0	0	0	0	0	0	0	0	0	0	0
307	0	0	0	0	0	0	0	0	0	0	0	0	0	0	0	0	0	0	0	0	0	0	0	0	0	0	0	0	0	0	0	0	0	0	0	0	0	0	0	0	0	0	0	0	0	0	0	0	0
81	0	0	0	0.5	2.5	1.58114	0	0	0	0	0	0	0	0	0	0	0	0	0	0	0	0	0	0	0	0	0	0	0	0	0	0	0	0	0	0	0	0	0	0	0	0	0	0	0	0	0	0	0
140	0	0	0	0	0	0	0	0	0	0	0	0	0	0	0	0	0	0	0	0	0	0	0	0	0	0	0	0	0	0	0	0	0	0	0	0	0	0	0	0	0	0	0	0	0	0	0	0	0
274	0	0	0	0	0	0	0	0	0	0	0	0	0	0	0	0	0	0	0	0	0	0	0	0	0	0	0	0	0	0	0	0	0	0	0	0	0	0	0	0	0	0	0	0	0	0	0	0	0
84	0	0	0	0	0	0	0	0	0	0	0	0	0	0	0	0	0	0	0	0	0	0	0	0	0	0	0	0	0	0	0	0	0	0	0	0	0.3	0.9	0.948683	0	0	0	0	0	0	0	0	0	0
371	0	0	0	0	0	0	0	0	0	0	0	0	0	0	0	0	0	0	0	0	0	0	0	0	0	0	0	0	0	0	0	0	0	0	0	0	0.1	0.1	0.316228	0	0	0	0	0	0	0	0	0	0.1
530	0	0	0	0	0	0	0	0	0	0	0	0	0	0	0	0	0	0	0	0	0	0	0	0	0	0	0	0	0	0	0	0	0	0	0	0	0.2	0.4	0.632456	0	0	0	0	0	0	0	0	0	0
279	0	0	0	0	0	0	0	0	0	0	0	0	0	0	0	0	0	0	0	0	0	0	0	0	0	0	0	0	0	0	0	0	0	0	0	0	0	0	0	0	0	0	0	0	0	0	0	0	0
87	0.4	1.6	1.26491	0	0	0	0	0	0	0	0	0	0	0	0	0	0	0	0	0	0	0	0	0	0	0	0	0	0	0	0	0	0	0	0	0	0	0	0	0	0	0	0.5	2.5	1.58114	0	0	0	0
145	0	0	0	0	0	0	0	0	0	0	0	0	0	0	0	0	0	0	0	0	0	0	0	0	0	0	0	0	0	0	0	0	0	0	0	0	0	0	0	0	0	0	0	0	0	0	0	0	0
138	0.1	0.1	0.316228	0	0	0	0	0	0	0	0	0	0	0	0	0	0	0	0	0	0	0	0	0	0	0	0	0	0	0	0	0	0	0	0	0	0	0	0	0	0	0	0	0	0	0	0	0	0
271	0	0	0	0	0	0	0	0	0	0	0	0	0	0	0	0	0	0	0	0	0	0	0	0	0	0	0	0	0	0	0	0	0	0	0	0	0.4	1.6	1.26491	0	0	0	0	0	0	0	0	0	0
374	0	0	0	0	0	0	0	0	0	0	0	0	0	0	0	0	0	0	0	0	0	0	0	0	0	0	0	0	0	0	0	0	0	0	0	0	0	0	0	0	0	0	0	0	0	0	0	0	0
343	0	0	0	0	0	0	0	0	0	0	0	0	0	0	0	0	0	0	0	0	0	0	0	0	0	0	0	0	0	0	0	0	0	0	0	0	0	0	0	0	0	0	0	0	0	0	0	0	0
544	0	0	0	0	0	0	0	0	0	0	0	0	0	0	0	0	0	0	0	0	0	0	0	0	0	0	0	0	0	0	0	0	0	0	0	0	0	0	0	0	0	0	0	0	0	0.1	0.1	0.316228	0
240	0	0	0	0	0	0	0	0	0	0	0	0	0	0	0	0	0	0	0	0	0	0	0	0	0	0	0	0	0	0	0	0	0	0	0	0	0	0	0	0	0	0	0	0	0	0	0	0	0
143	0	0	0	0	0	0	0	0	0	0	0	0	0	0	0	0	0	0	0	0	0	0	0	0	0	0	0	0	0	0	0	0	0	0	0	0	0.5	2.5	1.58114	0	0	0	0	0	0	0	0	0	0
54	0	0	0	0.3	0.9	0.948683	0	0	0	0	0	0	0	0	0	0	0	0	0	0	0	0	0	0	0	0	0	0	0	0	0.4	1.6	1.26491	0.1	0.1	0.316228	0	0	0	0	0	0	0	0	0	0	0	0	0
241	0	0	0	0	0	0	0	0	0	0	0	0	0	0	0	0	0	0	0	0	0	0	0	0	0	0	0	0	0	0	0	0	0	0	0	0	0	0	0	0	0	0	0	0	0	0	0	0	0
404	0	0	0	0	0	0	0	0	0	0	0	0	0	0	0	0	0	0	0	0	0	0	0	0	0	0	0	0	0	0	0	0	0	0	0	0	0	0	0	0	0	0	0	0	0	0	0	0	0
314	0	0	0	0	0	0	0	0	0	0	0	0	0	0	0	0	0	0	0	0	0	0	0	0	0	0	0	0	0	0	0	0	0	0	0	0	0	0	0	0	0	0	0	0	0	0	0	0	0
527	0	0	0	0	0	0	0	0	0	0	0	0	0	0	0	0	0	0	0	0	0	0	0	0	0	0	0	0	0	0	0	0	0	0	0	0	0	0	0	0	0	0	0.3	0.9	0.948683	0	0	0	0
109	0	0	0	0.2	0.4	0.632456	0	0	0	0	0	0	0	0	0	0	0	0	0	0	0	0	0	0	0	0	0	0	0	0	0	0	0	0	0	0	0	0	0	0	0	0	0	0	0	0	0	0	0
477	0	0	0	0	0	0	0	0	0	0	0	0	0	0	0	0	0	0	0	0	0	0	0	0	0	0	0	0	0	0	0	0	0	0	0	0	0	0	0	0	0	0	0	0	0	0	0	0	0
243	0	0	0	0	0	0	0	0	0	0	0	0	0	0	0	0	0	0	0	0	0	0	0	0	0	0	0	0	0	0	0	0	0	0	0	0	0	0	0	0	0	0	0	0	0	0	0	0	0
252	0	0	0	0	0	0	0.1	0.1	0.316228	0	0	0	0	0	0	0	0	0	0	0	0	0	0	0	0	0	0	0	0	0	0	0	0	0	0	0	0	0	0	0	0	0	0	0	0	0	0	0	0
95	0	0	0	0	0	0	0.4	1.6	1.26491	0	0	0	0	0	0	0	0	0	0	0	0	0	0	0	0	0	0	0	0	0	0	0	0	0	0	0	0	0	0	0	0	0	0	0	0	0	0	0	0
379	0	0	0	0.5	2.5	1.58114	0	0	0	0	0	0	0	0	0	0	0	0	0	0	0	0	0	0	0	0	0	0	0	0	0	0	0	0	0	0	0	0	0	0	0	0	0	0	0	0	0	0	0
306	0	0	0	0.7	4.9	2.21359	0	0	0	0	0	0	0	0	0	0	0	0	0	0	0	0	0	0	0	0	0	0	0	0	0	0	0	0	0	0	0	0	0	0	0	0	0	0	0	0	0	0	0
299	0.8	3.73333	1.93218	4.4	126.044	11.227	0.4	0.933333	0.966092	0	0	0	0	0	0	0	0	0	0	0	0	0	0	0	0	0	0	0	0	0	0	0	0	0	0	0	3.8	136.178	11.6695	0	0	0	0	0	0	0.4	1.6	1.26491	0
323	0	0	0	0	0	0	0	0	0	0	0	0	0	0	0	0	0	0	0	0	0	0	0	0	0	0	0	0	0	0	0	0	0	0	0	0	0	0	0	0	0	0	0.6	3.6	1.89737	0	0	0	0
110	0	0	0	0	0	0	0	0	0	0	0	0	0	0	0	0	0	0	0	0	0	0	0	0	0	0	0	0	0	0	0	0	0	0	0	0	0	0	0	0	0	0	0	0	0	0.7	3.56667	1.88856	0
124	0	0	0	0	0	0	0	0	0	0	0	0	0	0	0	0	0	0	0	0	0	0	0	0	0	0	0	0	0	0	0	0	0	0	0	0	0.1	0.1	0.316228	0	0	0	0	0	0	0	0	0	0
59	0.8	3.06667	1.75119	1.2	14.4	3.79473	0.1	0.1	0.316228	0	0	0	0	0	0	0	0	0	0	0	0	0	0	0	0	0	0	0	0	0	0	0	0	0	0	0	1.3	14.2333	3.77271	0	0	0	0.1	0.1	0.316228	0.1	0.1	0.316228	0
178	0.3	0.9	0.948683	0	0	0	0	0	0	0	0	0	0	0	0	0	0	0	0	0	0	0	0	0	0	0	0	0	0	0	0	0	0	0	0	0	0	0	0	0	0	0	0.2	0.4	0.632456	0.7	4.9	2.21359	0
450	0	0	0	0.8	6.4	2.52982	0	0	0	0	0	0	0	0	0	0	0	0	0	0	0	0	0	0	0	0	0	0.8	6.4	2.52982	0	0	0	0	0	0	0.1	0.1	0.316228	0	0	0	0	0	0	0	0	0	0
459	0.1	0.1	0.316228	0	0	0	0	0	0	0	0	0	0	0	0	0	0	0	0	0	0	0	0	0	0	0	0	0	0	0	0	0	0	0	0	0	0	0	0	0	0	0	0.1	0.1	0.316228	0	0	0	0
308	0.2	0.4	0.632456	0	0	0	0.4	0.488889	0.699206	0	0	0	0	0	0	0	0	0	0	0	0	0	0	0	0	0	0	0	0	0	0	0	0	0	0	0	0.9	6.32222	2.5144	0	0	0	0.1	0.1	0.316228	0	0	0	0
31	0.3	0.455556	0.674949	0.1	0.1	0.316228	0.2	0.4	0.632456	0	0	0	0	0	0	0	0	0	0	0	0	0	0	0	0	0	0	0.3	0.9	0.948683	0	0	0	0	0	0	0.2	0.4	0.632456	0	0	0	0.1	0.1	0.316228	0.2	0.4	0.632456	0
58	0	0	0	0	0	0	0	0	0	0	0	0	0	0	0	0	0	0	0	0	0	0	0	0	0	0	0	0	0	0	0	0	0	0	0	0	0	0	0	0	0	0	0.1	0.1	0.316228	0	0	0	0
97	5.9	48.1	6.93542	87.7	25205.6	158.763	16.2	371.067	19.2631	0.2	0.177778	0.421637	0.111111	0.111111	0.333333	5.5	116.5	10.7935	0.2	0.177778	0.421637	0	0	0	2.22222	13.6944	3.7006	2.5	5.38889	2.3214	0.1	0.1	0.316228	1.2	11.9556	3.45768	7.8	328.844	18.1341	0	0	0	5.3	30.4556	5.51866	17.2	1310.4	36.1994	0
277	0	0	0	0	0	0	0.2	0.4	0.632456	0	0	0	0	0	0	0	0	0	0	0	0	0	0	0	0	0	0	0	0	0	0	0	0	0	0	0	0	0	0	0	0	0	0.1	0.1	0.316228	0	0	0	0
309	0.6	1.6	1.26491	0	0	0	0.5	1.16667	1.08012	0	0	0	0	0	0	0.3	0.233333	0.483046	0	0	0	0	0	0	1.33333	16	4	0	0	0	0	0	0	0.3	0.455556	0.674949	0.2	0.4	0.632456	0	0	0	0.5	0.5	0.707107	0	0	0	0
405	12.6	865.156	29.4135	2.8	17.2889	4.15799	6.8	177.511	13.3233	0	0	0	0	0	0	0.1	0.1	0.316228	0	0	0	0	0	0	0.555556	1.02778	1.01379	0	0	0	2.6	20.2667	4.50185	0.2	0.177778	0.421637	1.4	12.2667	3.50238	0	0	0	0	0	0	1.6	10.2667	3.20416	0
406	0	0	0	0	0	0	0	0	0	0	0	0	0	0	0	0	0	0	0	0	0	0	0	0	0	0	0	0	0	0	0.1	0.1	0.316228	0	0	0	0	0	0	0	0	0	0	0	0	0	0	0	0
29	0	0	0	0.4	0.933333	0.966092	0	0	0	0	0	0	0	0	0	0.1	0.1	0.316228	0	0	0	0	0	0	0	0	0	0.1	0.1	0.316228	0	0	0	0	0	0	0.1	0.1	0.316228	0	0	0	0	0	0	0	0	0	0.1
454	0	0	0	0	0	0	0	0	0	0	0	0	0	0	0	0	0	0	0	0	0	0	0	0	0	0	0	0	0	0	0	0	0	0	0	0	0.1	0.1	0.316228	0	0	0	0	0	0	0	0	0	0
61	0	0	0	2.9	19.6556	4.43346	0	0	0	0	0	0	0	0	0	0.4	0.933333	0.966092	0	0	0	0	0	0	0.222222	0.194444	0.440959	0	0	0	0	0	0	0	0	0	0	0	0	0	0	0	1.9	12.7667	3.57305	0	0	0	0
289	23.2	1596.4	39.955	34.7	2867.79	53.5517	43	5652.44	75.1827	0	0	0	0.111111	0.111111	0.333333	0.9	2.1	1.44914	0.1	0.1	0.316228	0	0	0	0.777778	2.94444	1.71594	74.9	3337.66	57.7724	0.7	0.9	0.948683	2.4	57.6	7.58947	27.3	1296.23	36.0032	0	0	0	0.8	2.62222	1.61933	0.7	1.34444	1.1595	0.5
226	76.4	5751.6	75.8393	144.5	29570.9	171.962	176.2	31322.6	176.982	0.2	0.177778	0.421637	0.555556	2.77778	1.66667	44.4	6024.27	77.6161	2.5	38.9444	6.24055	0	0	0	30.8889	2268.36	47.6273	3.2	65.2889	8.08015	19.5	433.833	20.8287	5.2	110.622	10.5177	84.4	16012	126.539	0	0	0	33	1468.89	38.3261	16.1	654.322	25.5797	0.1
433	0	0	0	0	0	0	0	0	0	0	0	0	0	0	0	0	0	0	0	0	0	0	0	0	0.111111	0.111111	0.333333	0	0	0	0	0	0	0	0	0	0	0	0	0	0	0	0	0	0	0	0	0	0
316	0	0	0	0.3	0.455556	0.674949	0.2	0.4	0.632456	0	0	0	0	0	0	0	0	0	0	0	0	0	0	0	0.111111	0.111111	0.333333	0.1	0.1	0.316228	0	0	0	0	0	0	0.1	0.1	0.316228	0.1	0.1	0.316228	0.1	0.1	0.316228	0	0	0	0
444	0	0	0	0	0	0	0	0	0	0	0	0	0	0	0	0.1	0.1	0.316228	0	0	0	0	0	0	0	0	0	0	0	0	0	0	0	0	0	0	0	0	0	0	0	0	0.7	1.78889	1.33749	0.3	0.455556	0.674949	0
399	0.9	8.1	2.84605	0.3	0.455556	0.674949	0.4	1.6	1.26491	0	0	0	0.111111	0.111111	0.333333	0	0	0	0	0	0	0	0	0	0	0	0	0.1	0.1	0.316228	0.1	0.1	0.316228	0	0	0	0.2	0.4	0.632456	0	0	0	0.4	1.6	1.26491	0	0	0	0
499	4.8	103.289	10.1631	1.6	8.71111	2.95146	3.4	101.378	10.0687	0	0	0	0	0	0	0	0	0	0	0	0	0	0	0	0.222222	0.444444	0.666667	0	0	0	0.3	0.455556	0.674949	0.1	0.1	0.316228	2.1	44.1	6.64078	0	0	0	0.7	2.23333	1.49443	0	0	0	0
521	0	0	0	0	0	0	0.1	0.1	0.316228	0	0	0	0	0	0	0	0	0	0	0	0	0	0	0	0	0	0	0	0	0	0	0	0	0	0	0	0	0	0	0	0	0	0	0	0	0	0	0	0
253	0	0	0	0	0	0	0	0	0	0	0	0	0	0	0	0	0	0	0	0	0	0	0	0	0	0	0	0	0	0	0	0	0	0	0	0	0	0	0	0	0	0	0.2	0.4	0.632456	0	0	0	0
472	0.1	0.1	0.316228	0	0	0	0	0	0	0	0	0	0	0	0	0	0	0	0	0	0	0	0	0	0	0	0	0	0	0	0	0	0	0	0	0	0	0	0	0	0	0	0	0	0	0	0	0	0
370	0	0	0	0	0	0	0	0	0	0	0	0	0	0	0	0	0	0	0	0	0	0	0	0	0	0	0	0	0	0	0	0	0	0.1	0.1	0.316228	0	0	0	0	0	0	0	0	0	0	0	0	0
77	21.4	1128.71	33.5963	14.7	326.9	18.0804	13.9	631.211	25.1239	0	0	0	0	0	0	0.8	3.73333	1.93218	0.1	0.1	0.316228	0	0	0	1.11111	3.86111	1.96497	0	0	0	3.2	11.5111	3.3928	0.3	0.9	0.948683	13	262.889	16.2138	0	0	0	1.3	2.67778	1.63639	1.5	8.5	2.91548	0
187	0.1	0.1	0.316228	0	0	0	0	0	0	0	0	0	0	0	0	0	0	0	0	0	0	0	0	0	0	0	0	0	0	0	0	0	0	0	0	0	0.1	0.1	0.316228	0	0	0	0.2	0.177778	0.421637	0	0	0	0
128	0	0	0	0.5	2.5	1.58114	0	0	0	0	0	0	0	0	0	0	0	0	0	0	0	0	0	0	0	0	0	0	0	0	0	0	0	0	0	0	0.1	0.1	0.316228	0	0	0	0	0	0	0	0	0	0
422	4.2	65.0667	8.06639	0.3	0.455556	0.674949	7.5	207.167	14.3933	0	0	0	0	0	0	0	0	0	0	0	0	0	0	0	0.222222	0.194444	0.440959	0.2	0.4	0.632456	0.3	0.233333	0.483046	3.5	122.5	11.068	1.1	4.54444	2.13177	0	0	0	1.7	8.45556	2.90784	0.3	0.9	0.948683	0
166	0	0	0	0	0	0	0.4	1.6	1.26491	0	0	0	0	0	0	0	0	0	0	0	0	0	0	0	0	0	0	0	0	0	0	0	0	0	0	0	0	0	0	0	0	0	0	0	0	0	0	0	0
475	0	0	0	0	0	0	0.1	0.1	0.316228	0	0	0	0	0	0	0	0	0	0	0	0	0	0	0	0	0	0	0	0	0	0	0	0	0	0	0	0	0	0	0	0	0	0	0	0	0	0	0	0
91	0	0	0	1.2	14.4	3.79473	0	0	0	0	0	0	0	0	0	0	0	0	0	0	0	0	0	0	0	0	0	0	0	0	0	0	0	0	0	0	0	0	0	0	0	0	0	0	0	0	0	0	0
113	0	0	0	0	0	0	0	0	0	0	0	0	0	0	0	0	0	0	0	0	0	0	0	0	0	0	0	0	0	0	0	0	0	0	0	0	0	0	0	0	0	0	0	0	0	0	0	0	0
368	0	0	0	0.7	4.9	2.21359	0	0	0	0	0	0	0	0	0	0	0	0	0	0	0	0	0	0	0	0	0	0	0	0	0	0	0	0	0	0	0	0	0	0	0	0	0	0	0	0	0	0	0
425	3.4	30.9333	5.56177	1.8	28.6222	5.34997	20	2103.11	45.8597	0	0	0	0.111111	0.111111	0.333333	0.1	0.1	0.316228	0	0	0	0	0	0	0.777778	2.69444	1.64148	0	0	0	0.5	1.16667	1.08012	0.3	0.9	0.948683	1.5	6.27778	2.50555	0	0	0	0.6	1.82222	1.3499	0.3	0.9	0.948683	0
194	0.2	0.4	0.632456	0	0	0	0.6	1.6	1.26491	0	0	0	0	0	0	0	0	0	0	0	0	0	0	0	0	0	0	0	0	0	0.1	0.1	0.316228	0	0	0	0.3	0.455556	0.674949	0	0	0	0	0	0	0	0	0	0
152	0.2	0.4	0.632456	0	0	0	0	0	0	0	0	0	0	0	0	0	0	0	0	0	0	0	0	0	0	0	0	0	0	0	0	0	0	0	0	0	0	0	0	0	0	0	0	0	0	0	0	0	0
497	0	0	0	0	0	0	0	0	0	0	0	0	0	0	0	0	0	0	0	0	0	0	0	0	0.333333	1	1	0	0	0	0	0	0	0	0	0	0	0	0	0	0	0	0	0	0	0	0	0	0
421	0	0	0	0	0	0	0	0	0	0	0	0	0	0	0	0.1	0.1	0.316228	0	0	0	0	0	0	0	0	0	0	0	0	0	0	0	0	0	0	0	0	0	0	0	0	0	0	0	0	0	0	0
141	0	0	0	0.2	0.4	0.632456	0	0	0	0	0	0	0	0	0	0	0	0	0	0	0	0	0	0	0	0	0	0	0	0	0	0	0	0	0	0	0	0	0	0	0	0	0	0	0	0	0	0	0
11	0	0	0	0	0	0	0	0	0	0	0	0	0	0	0	0	0	0	0	0	0	0	0	0	0	0	0	0	0	0	0	0	0	0	0	0	0.1	0.1	0.316228	0	0	0	0.1	0.1	0.316228	0	0	0	0
192	0	0	0	0	0	0	0	0	0	0	0	0	0	0	0	0	0	0	0	0	0	0	0	0	0.111111	0.111111	0.333333	0	0	0	0	0	0	0	0	0	15.8	2393.07	48.919	0	0	0	0.2	0.4	0.632456	0	0	0	0
47	1.5	14.5	3.80789	1.8	13.0667	3.61478	0.3	0.9	0.948683	0	0	0	0	0	0	0	0	0	0	0	0	0	0	0	0	0	0	0	0	0	0.1	0.1	0.316228	0	0	0	0.6	1.15556	1.07497	0	0	0	0	0	0	0.2	0.4	0.632456	0
237	0	0	0	0	0	0	0	0	0	0	0	0	0	0	0	0	0	0	0	0	0	0	0	0	0	0	0	0	0	0	0	0	0	0	0	0	0	0	0	0	0	0	0.2	0.4	0.632456	0	0	0	0
366	9.2	143.067	11.961	10.4	321.378	17.927	7.5	259.833	16.1193	0	0	0	0	0	0	0.5	1.16667	1.08012	0	0	0	0	0	0	0.111111	0.111111	0.333333	0.1	0.1	0.316228	0.9	3.43333	1.85293	0.3	0.9	0.948683	2.3	10.0111	3.16403	0	0	0	0.2	0.4	0.632456	1.6	3.82222	1.95505	0
85	0	0	0	0.2	0.177778	0.421637	0.1	0.1	0.316228	0	0	0	0	0	0	0	0	0	0	0	0	0	0	0	0	0	0	0	0	0	0	0	0	0	0	0	0.1	0.1	0.316228	0	0	0	0	0	0	0	0	0	0
409	10.5	129.389	11.3749	16.4	174.267	13.201	19.1	90.7667	9.52715	0.1	0.1	0.316228	0	0	0	0.2	0.177778	0.421637	0	0	0	0	0	0	0.222222	0.194444	0.440959	53.1	5498.32	74.1507	6	21.3333	4.6188	2	28.2222	5.31246	9.5	30.0556	5.48229	0	0	0	6.1	26.9889	5.19508	13.8	438.178	20.9327	0
428	0	0	0	0	0	0	0	0	0	0	0	0	0	0	0	0	0	0	0	0	0	0	0	0	0	0	0	0	0	0	0	0	0	0	0	0	0	0	0	0	0	0	0	0	0	0	0	0	0
73	0	0	0	0	0	0	0	0	0	0	0	0	0	0	0	0	0	0	0	0	0	0	0	0	0	0	0	0	0	0	0	0	0	0	0	0	0	0	0	0	0	0	0	0	0	0.1	0.1	0.316228	0
508	0.1	0.1	0.316228	0	0	0	0	0	0	0	0	0	0	0	0	0	0	0	0	0	0	0	0	0	0	0	0	0	0	0	0	0	0	0	0	0	0	0	0	0	0	0	0	0	0	0	0	0	0
156	0	0	0	0	0	0	0	0	0	0	0	0	0	0	0	0	0	0	0	0	0	0	0	0	0	0	0	0.1	0.1	0.316228	0	0	0	0	0	0	0	0	0	0	0	0	0	0	0	0	0	0	0
148	0	0	0	0	0	0	0	0	0	0	0	0	0	0	0	0	0	0	0	0	0	0	0	0	0	0	0	0	0	0	0	0	0	0	0	0	0	0	0	0	0	0	0	0	0	0	0	0	0
535	0	0	0	0	0	0	0	0	0	0	0	0	0	0	0	0	0	0	0	0	0	0	0	0	0	0	0	0	0	0	0	0	0	0	0	0	0	0	0	0	0	0	0	0	0	0.1	0.1	0.316228	0
[truncated: 18 more columns]
